# Supplementary material for: Dataset of vibrational and acoustic measurements for squeal analysis from the laboratory brake setup Friction-Induced Vibration and noisE at Ecole Centrale de Lyon (FIVE@ECL)
Source: Data Brief. 2018 Oct 3;21:639–43. doi: 10.1016/j.dib.2018.09.083 (PMC6205071; doi:10.1016/j.dib.2018.09.083)
Supplement: Supplementary file 2 — Supplementary material [file mmc2.zip]

Archive with 4 entries (4 files):
- data.mat
- data.txt
- time.mat
- time.txt
