# Supplementary material for: Dataset of vibrational and acoustic measurements for squeal analysis from the laboratory brake setup Friction-Induced Vibration and noisE at Ecole Centrale de Lyon (FIVE@ECL)
Source: Data Brief. 2018 Oct 3;21:639–43. doi: 10.1016/j.dib.2018.09.083 (PMC6205071; doi:10.1016/j.dib.2018.09.083)
Supplement: Supplementary file 2 — Supplementary material [file mmc2.zip › time.txt]

   0.0000000e+00
   3.9062500e-05
   7.8125000e-05
   1.1718750e-04
   1.5625000e-04
   1.9531250e-04
   2.3437500e-04
   2.7343750e-04
   3.1250000e-04
   3.5156250e-04
   3.9062500e-04
   4.2968750e-04
   4.6875000e-04
   5.0781250e-04
   5.4687500e-04
   5.8593750e-04
   6.2500000e-04
   6.6406250e-04
   7.0312500e-04
   7.4218750e-04
   7.8125000e-04
   8.2031250e-04
   8.5937500e-04
   8.9843750e-04
   9.3750000e-04
   9.7656250e-04
   1.0156250e-03
   1.0546875e-03
   1.0937500e-03
   1.1328125e-03
   1.1718750e-03
   1.2109375e-03
   1.2500000e-03
   1.2890625e-03
   1.3281250e-03
   1.3671875e-03
   1.4062500e-03
   1.4453125e-03
   1.4843750e-03
   1.5234375e-03
   1.5625000e-03
   1.6015625e-03
   1.6406250e-03
   1.6796875e-03
   1.7187500e-03
   1.7578125e-03
   1.7968750e-03
   1.8359375e-03
   1.8750000e-03
   1.9140625e-03
   1.9531250e-03
   1.9921875e-03
   2.0312500e-03
   2.0703125e-03
   2.1093750e-03
   2.1484375e-03
   2.1875000e-03
   2.2265625e-03
   2.2656250e-03
   2.3046875e-03
   2.3437500e-03
   2.3828125e-03
   2.4218750e-03
   2.4609375e-03
   2.5000000e-03
   2.5390625e-03
   2.5781250e-03
   2.6171875e-03
   2.6562500e-03
   2.6953125e-03
   2.7343750e-03
   2.7734375e-03
   2.8125000e-03
   2.8515625e-03
   2.8906250e-03
   2.9296875e-03
   2.9687500e-03
   3.0078125e-03
   3.0468750e-03
   3.0859375e-03
   3.1250000e-03
   3.1640625e-03
   3.2031250e-03
   3.2421875e-03
   3.2812500e-03
   3.3203125e-03
   3.3593750e-03
   3.3984375e-03
   3.4375000e-03
   3.4765625e-03
   3.5156250e-03
   3.5546875e-03
   3.5937500e-03
   3.6328125e-03
   3.6718750e-03
   3.7109375e-03
   3.7500000e-03
   3.7890625e-03
   3.8281250e-03
   3.8671875e-03
   3.9062500e-03
   3.9453125e-03
   3.9843750e-03
   4.0234375e-03
   4.0625000e-03
   4.1015625e-03
   4.1406250e-03
   4.1796875e-03
   4.2187500e-03
   4.2578125e-03
   4.2968750e-03
   4.3359375e-03
   4.3750000e-03
   4.4140625e-03
   4.4531250e-03
   4.4921875e-03
   4.5312500e-03
   4.5703125e-03
   4.6093750e-03
   4.6484375e-03
   4.6875000e-03
   4.7265625e-03
   4.7656250e-03
   4.8046875e-03
   4.8437500e-03
   4.8828125e-03
   4.9218750e-03
   4.9609375e-03
   5.0000000e-03
   5.0390625e-03
   5.0781250e-03
   5.1171875e-03
   5.1562500e-03
   5.1953125e-03
   5.2343750e-03
   5.2734375e-03
   5.3125000e-03
   5.3515625e-03
   5.3906250e-03
   5.4296875e-03
   5.4687500e-03
   5.5078125e-03
   5.5468750e-03
   5.5859375e-03
   5.6250000e-03
   5.6640625e-03
   5.7031250e-03
   5.7421875e-03
   5.7812500e-03
   5.8203125e-03
   5.8593750e-03
   5.8984375e-03
   5.9375000e-03
   5.9765625e-03
   6.0156250e-03
   6.0546875e-03
   6.0937500e-03
   6.1328125e-03
   6.1718750e-03
   6.2109375e-03
   6.2500000e-03
   6.2890625e-03
   6.3281250e-03
   6.3671875e-03
   6.4062500e-03
   6.4453125e-03
   6.4843750e-03
   6.5234375e-03
   6.5625000e-03
   6.6015625e-03
   6.6406250e-03
   6.6796875e-03
   6.7187500e-03
   6.7578125e-03
   6.7968750e-03
   6.8359375e-03
   6.8750000e-03
   6.9140625e-03
   6.9531250e-03
   6.9921875e-03
   7.0312500e-03
   7.0703125e-03
   7.1093750e-03
   7.1484375e-03
   7.1875000e-03
   7.2265625e-03
   7.2656250e-03
   7.3046875e-03
   7.3437500e-03
   7.3828125e-03
   7.4218750e-03
   7.4609375e-03
   7.5000000e-03
   7.5390625e-03
   7.5781250e-03
   7.6171875e-03
   7.6562500e-03
   7.6953125e-03
   7.7343750e-03
   7.7734375e-03
   7.8125000e-03
   7.8515625e-03
   7.8906250e-03
   7.9296875e-03
   7.9687500e-03
   8.0078125e-03
   8.0468750e-03
   8.0859375e-03
   8.1250000e-03
   8.1640625e-03
   8.2031250e-03
   8.2421875e-03
   8.2812500e-03
   8.3203125e-03
   8.3593750e-03
   8.3984375e-03
   8.4375000e-03
   8.4765625e-03
   8.5156250e-03
   8.5546875e-03
   8.5937500e-03
   8.6328125e-03
   8.6718750e-03
   8.7109375e-03
   8.7500000e-03
   8.7890625e-03
   8.8281250e-03
   8.8671875e-03
   8.9062500e-03
   8.9453125e-03
   8.9843750e-03
   9.0234375e-03
   9.0625000e-03
   9.1015625e-03
   9.1406250e-03
   9.1796875e-03
   9.2187500e-03
   9.2578125e-03
   9.2968750e-03
   9.3359375e-03
   9.3750000e-03
   9.4140625e-03
   9.4531250e-03
   9.4921875e-03
   9.5312500e-03
   9.5703125e-03
   9.6093750e-03
   9.6484375e-03
   9.6875000e-03
   9.7265625e-03
   9.7656250e-03
   9.8046875e-03
   9.8437500e-03
   9.8828125e-03
   9.9218750e-03
   9.9609375e-03
   1.0000000e-02
   1.0039062e-02
   1.0078125e-02
   1.0117187e-02
   1.0156250e-02
   1.0195313e-02
   1.0234375e-02
   1.0273438e-02
   1.0312500e-02
   1.0351563e-02
   1.0390625e-02
   1.0429688e-02
   1.0468750e-02
   1.0507813e-02
   1.0546875e-02
   1.0585938e-02
   1.0625000e-02
   1.0664063e-02
   1.0703125e-02
   1.0742188e-02
   1.0781250e-02
   1.0820313e-02
   1.0859375e-02
   1.0898438e-02
   1.0937500e-02
   1.0976563e-02
   1.1015625e-02
   1.1054688e-02
   1.1093750e-02
   1.1132813e-02
   1.1171875e-02
   1.1210938e-02
   1.1250000e-02
   1.1289063e-02
   1.1328125e-02
   1.1367188e-02
   1.1406250e-02
   1.1445313e-02
   1.1484375e-02
   1.1523438e-02
   1.1562500e-02
   1.1601563e-02
   1.1640625e-02
   1.1679688e-02
   1.1718750e-02
   1.1757813e-02
   1.1796875e-02
   1.1835938e-02
   1.1875000e-02
   1.1914063e-02
   1.1953125e-02
   1.1992188e-02
   1.2031250e-02
   1.2070312e-02
   1.2109375e-02
   1.2148438e-02
   1.2187500e-02
   1.2226563e-02
   1.2265625e-02
   1.2304688e-02
   1.2343750e-02
   1.2382813e-02
   1.2421875e-02
   1.2460938e-02
   1.2500000e-02
   1.2539063e-02
   1.2578125e-02
   1.2617188e-02
   1.2656250e-02
   1.2695313e-02
   1.2734375e-02
   1.2773438e-02
   1.2812500e-02
   1.2851563e-02
   1.2890625e-02
   1.2929688e-02
   1.2968750e-02
   1.3007813e-02
   1.3046875e-02
   1.3085938e-02
   1.3125000e-02
   1.3164063e-02
   1.3203125e-02
   1.3242188e-02
   1.3281250e-02
   1.3320313e-02
   1.3359375e-02
   1.3398438e-02
   1.3437500e-02
   1.3476563e-02
   1.3515625e-02
   1.3554688e-02
   1.3593750e-02
   1.3632813e-02
   1.3671875e-02
   1.3710938e-02
   1.3750000e-02
   1.3789063e-02
   1.3828125e-02
   1.3867188e-02
   1.3906250e-02
   1.3945313e-02
   1.3984375e-02
   1.4023437e-02
   1.4062500e-02
   1.4101563e-02
   1.4140625e-02
   1.4179688e-02
   1.4218750e-02
   1.4257813e-02
   1.4296875e-02
   1.4335938e-02
   1.4375000e-02
   1.4414063e-02
   1.4453125e-02
   1.4492188e-02
   1.4531250e-02
   1.4570313e-02
   1.4609375e-02
   1.4648438e-02
   1.4687500e-02
   1.4726563e-02
   1.4765625e-02
   1.4804688e-02
   1.4843750e-02
   1.4882813e-02
   1.4921875e-02
   1.4960938e-02
   1.5000000e-02
   1.5039063e-02
   1.5078125e-02
   1.5117188e-02
   1.5156250e-02
   1.5195313e-02
   1.5234375e-02
   1.5273438e-02
   1.5312500e-02
   1.5351563e-02
   1.5390625e-02
   1.5429688e-02
   1.5468750e-02
   1.5507813e-02
   1.5546875e-02
   1.5585938e-02
   1.5625000e-02
   1.5664062e-02
   1.5703125e-02
   1.5742188e-02
   1.5781250e-02
   1.5820312e-02
   1.5859375e-02
   1.5898438e-02
   1.5937500e-02
   1.5976562e-02
   1.6015625e-02
   1.6054688e-02
   1.6093750e-02
   1.6132813e-02
   1.6171875e-02
   1.6210938e-02
   1.6250000e-02
   1.6289063e-02
   1.6328125e-02
   1.6367188e-02
   1.6406250e-02
   1.6445313e-02
   1.6484375e-02
   1.6523438e-02
   1.6562500e-02
   1.6601563e-02
   1.6640625e-02
   1.6679688e-02
   1.6718750e-02
   1.6757813e-02
   1.6796875e-02
   1.6835938e-02
   1.6875000e-02
   1.6914063e-02
   1.6953125e-02
   1.6992188e-02
   1.7031250e-02
   1.7070313e-02
   1.7109375e-02
   1.7148437e-02
   1.7187500e-02
   1.7226563e-02
   1.7265625e-02
   1.7304687e-02
   1.7343750e-02
   1.7382813e-02
   1.7421875e-02
   1.7460937e-02
   1.7500000e-02
   1.7539063e-02
   1.7578125e-02
   1.7617187e-02
   1.7656250e-02
   1.7695313e-02
   1.7734375e-02
   1.7773437e-02
   1.7812500e-02
   1.7851563e-02
   1.7890625e-02
   1.7929687e-02
   1.7968750e-02
   1.8007813e-02
   1.8046875e-02
   1.8085938e-02
   1.8125000e-02
   1.8164063e-02
   1.8203125e-02
   1.8242188e-02
   1.8281250e-02
   1.8320313e-02
   1.8359375e-02
   1.8398438e-02
   1.8437500e-02
   1.8476563e-02
   1.8515625e-02
   1.8554688e-02
   1.8593750e-02
   1.8632813e-02
   1.8671875e-02
   1.8710938e-02
   1.8750000e-02
   1.8789063e-02
   1.8828125e-02
   1.8867188e-02
   1.8906250e-02
   1.8945313e-02
   1.8984375e-02
   1.9023438e-02
   1.9062500e-02
   1.9101562e-02
   1.9140625e-02
   1.9179688e-02
   1.9218750e-02
   1.9257812e-02
   1.9296875e-02
   1.9335938e-02
   1.9375000e-02
   1.9414062e-02
   1.9453125e-02
   1.9492188e-02
   1.9531250e-02
   1.9570312e-02
   1.9609375e-02
   1.9648438e-02
   1.9687500e-02
   1.9726562e-02
   1.9765625e-02
   1.9804688e-02
   1.9843750e-02
   1.9882812e-02
   1.9921875e-02
   1.9960938e-02
   2.0000000e-02
   2.0039063e-02
   2.0078125e-02
   2.0117188e-02
   2.0156250e-02
   2.0195313e-02
   2.0234375e-02
   2.0273438e-02
   2.0312500e-02
   2.0351563e-02
   2.0390625e-02
   2.0429688e-02
   2.0468750e-02
   2.0507813e-02
   2.0546875e-02
   2.0585938e-02
   2.0625000e-02
   2.0664063e-02
   2.0703125e-02
   2.0742188e-02
   2.0781250e-02
   2.0820313e-02
   2.0859375e-02
   2.0898438e-02
   2.0937500e-02
   2.0976563e-02
   2.1015625e-02
   2.1054687e-02
   2.1093750e-02
   2.1132813e-02
   2.1171875e-02
   2.1210937e-02
   2.1250000e-02
   2.1289063e-02
   2.1328125e-02
   2.1367187e-02
   2.1406250e-02
   2.1445313e-02
   2.1484375e-02
   2.1523437e-02
   2.1562500e-02
   2.1601563e-02
   2.1640625e-02
   2.1679687e-02
   2.1718750e-02
   2.1757813e-02
   2.1796875e-02
   2.1835937e-02
   2.1875000e-02
   2.1914063e-02
   2.1953125e-02
   2.1992188e-02
   2.2031250e-02
   2.2070313e-02
   2.2109375e-02
   2.2148438e-02
   2.2187500e-02
   2.2226563e-02
   2.2265625e-02
   2.2304688e-02
   2.2343750e-02
   2.2382813e-02
   2.2421875e-02
   2.2460938e-02
   2.2500000e-02
   2.2539063e-02
   2.2578125e-02
   2.2617188e-02
   2.2656250e-02
   2.2695313e-02
   2.2734375e-02
   2.2773438e-02
   2.2812500e-02
   2.2851563e-02
   2.2890625e-02
   2.2929688e-02
   2.2968750e-02
   2.3007812e-02
   2.3046875e-02
   2.3085938e-02
   2.3125000e-02
   2.3164062e-02
   2.3203125e-02
   2.3242188e-02
   2.3281250e-02
   2.3320312e-02
   2.3359375e-02
   2.3398438e-02
   2.3437500e-02
   2.3476562e-02
   2.3515625e-02
   2.3554688e-02
   2.3593750e-02
   2.3632812e-02
   2.3671875e-02
   2.3710938e-02
   2.3750000e-02
   2.3789062e-02
   2.3828125e-02
   2.3867188e-02
   2.3906250e-02
   2.3945313e-02
   2.3984375e-02
   2.4023438e-02
   2.4062500e-02
   2.4101563e-02
   2.4140625e-02
   2.4179688e-02
   2.4218750e-02
   2.4257813e-02
   2.4296875e-02
   2.4335938e-02
   2.4375000e-02
   2.4414063e-02
   2.4453125e-02
   2.4492188e-02
   2.4531250e-02
   2.4570313e-02
   2.4609375e-02
   2.4648438e-02
   2.4687500e-02
   2.4726563e-02
   2.4765625e-02
   2.4804688e-02
   2.4843750e-02
   2.4882813e-02
   2.4921875e-02
   2.4960938e-02
   2.5000000e-02
   2.5039063e-02
   2.5078125e-02
   2.5117187e-02
   2.5156250e-02
   2.5195313e-02
   2.5234375e-02
   2.5273437e-02
   2.5312500e-02
   2.5351563e-02
   2.5390625e-02
   2.5429687e-02
   2.5468750e-02
   2.5507813e-02
   2.5546875e-02
   2.5585937e-02
   2.5625000e-02
   2.5664063e-02
   2.5703125e-02
   2.5742187e-02
   2.5781250e-02
   2.5820313e-02
   2.5859375e-02
   2.5898438e-02
   2.5937500e-02
   2.5976563e-02
   2.6015625e-02
   2.6054688e-02
   2.6093750e-02
   2.6132813e-02
   2.6171875e-02
   2.6210938e-02
   2.6250000e-02
   2.6289063e-02
   2.6328125e-02
   2.6367188e-02
   2.6406250e-02
   2.6445313e-02
   2.6484375e-02
   2.6523438e-02
   2.6562500e-02
   2.6601563e-02
   2.6640625e-02
   2.6679688e-02
   2.6718750e-02
   2.6757813e-02
   2.6796875e-02
   2.6835938e-02
   2.6875000e-02
   2.6914063e-02
   2.6953125e-02
   2.6992188e-02
   2.7031250e-02
   2.7070312e-02
   2.7109375e-02
   2.7148438e-02
   2.7187500e-02
   2.7226562e-02
   2.7265625e-02
   2.7304688e-02
   2.7343750e-02
   2.7382812e-02
   2.7421875e-02
   2.7460938e-02
   2.7500000e-02
   2.7539062e-02
   2.7578125e-02
   2.7617188e-02
   2.7656250e-02
   2.7695312e-02
   2.7734375e-02
   2.7773438e-02
   2.7812500e-02
   2.7851563e-02
   2.7890625e-02
   2.7929688e-02
   2.7968750e-02
   2.8007813e-02
   2.8046875e-02
   2.8085938e-02
   2.8125000e-02
   2.8164063e-02
   2.8203125e-02
   2.8242188e-02
   2.8281250e-02
   2.8320313e-02
   2.8359375e-02
   2.8398438e-02
   2.8437500e-02
   2.8476563e-02
   2.8515625e-02
   2.8554688e-02
   2.8593750e-02
   2.8632813e-02
   2.8671875e-02
   2.8710938e-02
   2.8750000e-02
   2.8789063e-02
   2.8828125e-02
   2.8867188e-02
   2.8906250e-02
   2.8945313e-02
   2.8984375e-02
   2.9023437e-02
   2.9062500e-02
   2.9101563e-02
   2.9140625e-02
   2.9179687e-02
   2.9218750e-02
   2.9257813e-02
   2.9296875e-02
   2.9335937e-02
   2.9375000e-02
   2.9414063e-02
   2.9453125e-02
   2.9492187e-02
   2.9531250e-02
   2.9570313e-02
   2.9609375e-02
   2.9648437e-02
   2.9687500e-02
   2.9726563e-02
   2.9765625e-02
   2.9804688e-02
   2.9843750e-02
   2.9882813e-02
   2.9921875e-02
   2.9960938e-02
   3.0000000e-02
   3.0039063e-02
   3.0078125e-02
   3.0117188e-02
   3.0156250e-02
   3.0195313e-02
   3.0234375e-02
   3.0273438e-02
   3.0312500e-02
   3.0351563e-02
   3.0390625e-02
   3.0429688e-02
   3.0468750e-02
   3.0507813e-02
   3.0546875e-02
   3.0585938e-02
   3.0625000e-02
   3.0664063e-02
   3.0703125e-02
   3.0742188e-02
   3.0781250e-02
   3.0820313e-02
   3.0859375e-02
   3.0898438e-02
   3.0937500e-02
   3.0976563e-02
   3.1015625e-02
   3.1054688e-02
   3.1093750e-02
   3.1132812e-02
   3.1171875e-02
   3.1210938e-02
   3.1250000e-02
   3.1289062e-02
   3.1328125e-02
   3.1367187e-02
   3.1406250e-02
   3.1445313e-02
   3.1484375e-02
   3.1523438e-02
   3.1562500e-02
   3.1601562e-02
   3.1640625e-02
   3.1679687e-02
   3.1718750e-02
   3.1757813e-02
   3.1796875e-02
   3.1835938e-02
   3.1875000e-02
   3.1914063e-02
   3.1953125e-02
   3.1992187e-02
   3.2031250e-02
   3.2070313e-02
   3.2109375e-02
   3.2148438e-02
   3.2187500e-02
   3.2226563e-02
   3.2265625e-02
   3.2304687e-02
   3.2343750e-02
   3.2382813e-02
   3.2421875e-02
   3.2460938e-02
   3.2500000e-02
   3.2539063e-02
   3.2578125e-02
   3.2617187e-02
   3.2656250e-02
   3.2695313e-02
   3.2734375e-02
   3.2773438e-02
   3.2812500e-02
   3.2851563e-02
   3.2890625e-02
   3.2929687e-02
   3.2968750e-02
   3.3007812e-02
   3.3046875e-02
   3.3085938e-02
   3.3125000e-02
   3.3164063e-02
   3.3203125e-02
   3.3242187e-02
   3.3281250e-02
   3.3320312e-02
   3.3359375e-02
   3.3398438e-02
   3.3437500e-02
   3.3476563e-02
   3.3515625e-02
   3.3554687e-02
   3.3593750e-02
   3.3632812e-02
   3.3671875e-02
   3.3710938e-02
   3.3750000e-02
   3.3789063e-02
   3.3828125e-02
   3.3867188e-02
   3.3906250e-02
   3.3945312e-02
   3.3984375e-02
   3.4023438e-02
   3.4062500e-02
   3.4101563e-02
   3.4140625e-02
   3.4179688e-02
   3.4218750e-02
   3.4257812e-02
   3.4296875e-02
   3.4335938e-02
   3.4375000e-02
   3.4414063e-02
   3.4453125e-02
   3.4492188e-02
   3.4531250e-02
   3.4570312e-02
   3.4609375e-02
   3.4648438e-02
   3.4687500e-02
   3.4726563e-02
   3.4765625e-02
   3.4804688e-02
   3.4843750e-02
   3.4882812e-02
   3.4921875e-02
   3.4960938e-02
   3.5000000e-02
   3.5039063e-02
   3.5078125e-02
   3.5117188e-02
   3.5156250e-02
   3.5195312e-02
   3.5234375e-02
   3.5273437e-02
   3.5312500e-02
   3.5351563e-02
   3.5390625e-02
   3.5429688e-02
   3.5468750e-02
   3.5507812e-02
   3.5546875e-02
   3.5585937e-02
   3.5625000e-02
   3.5664063e-02
   3.5703125e-02
   3.5742188e-02
   3.5781250e-02
   3.5820313e-02
   3.5859375e-02
   3.5898437e-02
   3.5937500e-02
   3.5976563e-02
   3.6015625e-02
   3.6054688e-02
   3.6093750e-02
   3.6132813e-02
   3.6171875e-02
   3.6210937e-02
   3.6250000e-02
   3.6289063e-02
   3.6328125e-02
   3.6367188e-02
   3.6406250e-02
   3.6445313e-02
   3.6484375e-02
   3.6523437e-02
   3.6562500e-02
   3.6601563e-02
   3.6640625e-02
   3.6679688e-02
   3.6718750e-02
   3.6757813e-02
   3.6796875e-02
   3.6835937e-02
   3.6875000e-02
   3.6914063e-02
   3.6953125e-02
   3.6992188e-02
   3.7031250e-02
   3.7070313e-02
   3.7109375e-02
   3.7148437e-02
   3.7187500e-02
   3.7226562e-02
   3.7265625e-02
   3.7304688e-02
   3.7343750e-02
   3.7382813e-02
   3.7421875e-02
   3.7460937e-02
   3.7500000e-02
   3.7539062e-02
   3.7578125e-02
   3.7617188e-02
   3.7656250e-02
   3.7695313e-02
   3.7734375e-02
   3.7773438e-02
   3.7812500e-02
   3.7851562e-02
   3.7890625e-02
   3.7929688e-02
   3.7968750e-02
   3.8007813e-02
   3.8046875e-02
   3.8085938e-02
   3.8125000e-02
   3.8164062e-02
   3.8203125e-02
   3.8242188e-02
   3.8281250e-02
   3.8320313e-02
   3.8359375e-02
   3.8398438e-02
   3.8437500e-02
   3.8476562e-02
   3.8515625e-02
   3.8554688e-02
   3.8593750e-02
   3.8632813e-02
   3.8671875e-02
   3.8710938e-02
   3.8750000e-02
   3.8789062e-02
   3.8828125e-02
   3.8867188e-02
   3.8906250e-02
   3.8945313e-02
   3.8984375e-02
   3.9023438e-02
   3.9062500e-02
   3.9101562e-02
   3.9140625e-02
   3.9179687e-02
   3.9218750e-02
   3.9257813e-02
   3.9296875e-02
   3.9335938e-02
   3.9375000e-02
   3.9414062e-02
   3.9453125e-02
   3.9492187e-02
   3.9531250e-02
   3.9570313e-02
   3.9609375e-02
   3.9648438e-02
   3.9687500e-02
   3.9726563e-02
   3.9765625e-02
   3.9804687e-02
   3.9843750e-02
   3.9882813e-02
   3.9921875e-02
   3.9960938e-02
   4.0000000e-02
   4.0039063e-02
   4.0078125e-02
   4.0117187e-02
   4.0156250e-02
   4.0195313e-02
   4.0234375e-02
   4.0273438e-02
   4.0312500e-02
   4.0351563e-02
   4.0390625e-02
   4.0429687e-02
   4.0468750e-02
   4.0507813e-02
   4.0546875e-02
   4.0585938e-02
   4.0625000e-02
   4.0664063e-02
   4.0703125e-02
   4.0742187e-02
   4.0781250e-02
   4.0820313e-02
   4.0859375e-02
   4.0898438e-02
   4.0937500e-02
   4.0976563e-02
   4.1015625e-02
   4.1054687e-02
   4.1093750e-02
   4.1132812e-02
   4.1171875e-02
   4.1210938e-02
   4.1250000e-02
   4.1289063e-02
   4.1328125e-02
   4.1367187e-02
   4.1406250e-02
   4.1445312e-02
   4.1484375e-02
   4.1523438e-02
   4.1562500e-02
   4.1601563e-02
   4.1640625e-02
   4.1679688e-02
   4.1718750e-02
   4.1757812e-02
   4.1796875e-02
   4.1835938e-02
   4.1875000e-02
   4.1914063e-02
   4.1953125e-02
   4.1992188e-02
   4.2031250e-02
   4.2070312e-02
   4.2109375e-02
   4.2148438e-02
   4.2187500e-02
   4.2226563e-02
   4.2265625e-02
   4.2304688e-02
   4.2343750e-02
   4.2382812e-02
   4.2421875e-02
   4.2460938e-02
   4.2500000e-02
   4.2539063e-02
   4.2578125e-02
   4.2617188e-02
   4.2656250e-02
   4.2695312e-02
   4.2734375e-02
   4.2773438e-02
   4.2812500e-02
   4.2851563e-02
   4.2890625e-02
   4.2929688e-02
   4.2968750e-02
   4.3007812e-02
   4.3046875e-02
   4.3085937e-02
   4.3125000e-02
   4.3164063e-02
   4.3203125e-02
   4.3242188e-02
   4.3281250e-02
   4.3320312e-02
   4.3359375e-02
   4.3398437e-02
   4.3437500e-02
   4.3476563e-02
   4.3515625e-02
   4.3554688e-02
   4.3593750e-02
   4.3632813e-02
   4.3671875e-02
   4.3710937e-02
   4.3750000e-02
   4.3789063e-02
   4.3828125e-02
   4.3867188e-02
   4.3906250e-02
   4.3945313e-02
   4.3984375e-02
   4.4023437e-02
   4.4062500e-02
   4.4101563e-02
   4.4140625e-02
   4.4179688e-02
   4.4218750e-02
   4.4257813e-02
   4.4296875e-02
   4.4335937e-02
   4.4375000e-02
   4.4414063e-02
   4.4453125e-02
   4.4492188e-02
   4.4531250e-02
   4.4570313e-02
   4.4609375e-02
   4.4648437e-02
   4.4687500e-02
   4.4726563e-02
   4.4765625e-02
   4.4804688e-02
   4.4843750e-02
   4.4882813e-02
   4.4921875e-02
   4.4960937e-02
   4.5000000e-02
   4.5039062e-02
   4.5078125e-02
   4.5117188e-02
   4.5156250e-02
   4.5195313e-02
   4.5234375e-02
   4.5273437e-02
   4.5312500e-02
   4.5351562e-02
   4.5390625e-02
   4.5429688e-02
   4.5468750e-02
   4.5507813e-02
   4.5546875e-02
   4.5585938e-02
   4.5625000e-02
   4.5664062e-02
   4.5703125e-02
   4.5742188e-02
   4.5781250e-02
   4.5820313e-02
   4.5859375e-02
   4.5898438e-02
   4.5937500e-02
   4.5976562e-02
   4.6015625e-02
   4.6054688e-02
   4.6093750e-02
   4.6132813e-02
   4.6171875e-02
   4.6210938e-02
   4.6250000e-02
   4.6289062e-02
   4.6328125e-02
   4.6367188e-02
   4.6406250e-02
   4.6445313e-02
   4.6484375e-02
   4.6523438e-02
   4.6562500e-02
   4.6601562e-02
   4.6640625e-02
   4.6679688e-02
   4.6718750e-02
   4.6757813e-02
   4.6796875e-02
   4.6835938e-02
   4.6875000e-02
   4.6914062e-02
   4.6953125e-02
   4.6992188e-02
   4.7031250e-02
   4.7070313e-02
   4.7109375e-02
   4.7148438e-02
   4.7187500e-02
   4.7226562e-02
   4.7265625e-02
   4.7304687e-02
   4.7343750e-02
   4.7382813e-02
   4.7421875e-02
   4.7460938e-02
   4.7500000e-02
   4.7539063e-02
   4.7578125e-02
   4.7617187e-02
   4.7656250e-02
   4.7695313e-02
   4.7734375e-02
   4.7773438e-02
   4.7812500e-02
   4.7851563e-02
   4.7890625e-02
   4.7929687e-02
   4.7968750e-02
   4.8007813e-02
   4.8046875e-02
   4.8085938e-02
   4.8125000e-02
   4.8164063e-02
   4.8203125e-02
   4.8242187e-02
   4.8281250e-02
   4.8320313e-02
   4.8359375e-02
   4.8398438e-02
   4.8437500e-02
   4.8476563e-02
   4.8515625e-02
   4.8554687e-02
   4.8593750e-02
   4.8632813e-02
   4.8671875e-02
   4.8710938e-02
   4.8750000e-02
   4.8789063e-02
   4.8828125e-02
   4.8867187e-02
   4.8906250e-02
   4.8945313e-02
   4.8984375e-02
   4.9023438e-02
   4.9062500e-02
   4.9101563e-02
   4.9140625e-02
   4.9179687e-02
   4.9218750e-02
   4.9257812e-02
   4.9296875e-02
   4.9335938e-02
   4.9375000e-02
   4.9414063e-02
   4.9453125e-02
   4.9492188e-02
   4.9531250e-02
   4.9570312e-02
   4.9609375e-02
   4.9648438e-02
   4.9687500e-02
   4.9726563e-02
   4.9765625e-02
   4.9804688e-02
   4.9843750e-02
   4.9882812e-02
   4.9921875e-02
   4.9960938e-02
   5.0000000e-02
   5.0039062e-02
   5.0078125e-02
   5.0117188e-02
   5.0156250e-02
   5.0195312e-02
   5.0234375e-02
   5.0273437e-02
   5.0312500e-02
   5.0351562e-02
   5.0390625e-02
   5.0429688e-02
   5.0468750e-02
   5.0507812e-02
   5.0546875e-02
   5.0585937e-02
   5.0625000e-02
   5.0664062e-02
   5.0703125e-02
   5.0742188e-02
   5.0781250e-02
   5.0820312e-02
   5.0859375e-02
   5.0898437e-02
   5.0937500e-02
   5.0976562e-02
   5.1015625e-02
   5.1054688e-02
   5.1093750e-02
   5.1132812e-02
   5.1171875e-02
   5.1210937e-02
   5.1250000e-02
   5.1289062e-02
   5.1328125e-02
   5.1367188e-02
   5.1406250e-02
   5.1445313e-02
   5.1484375e-02
   5.1523437e-02
   5.1562500e-02
   5.1601562e-02
   5.1640625e-02
   5.1679688e-02
   5.1718750e-02
   5.1757813e-02
   5.1796875e-02
   5.1835937e-02
   5.1875000e-02
   5.1914062e-02
   5.1953125e-02
   5.1992187e-02
   5.2031250e-02
   5.2070313e-02
   5.2109375e-02
   5.2148437e-02
   5.2187500e-02
   5.2226562e-02
   5.2265625e-02
   5.2304687e-02
   5.2343750e-02
   5.2382813e-02
   5.2421875e-02
   5.2460937e-02
   5.2500000e-02
   5.2539062e-02
   5.2578125e-02
   5.2617187e-02
   5.2656250e-02
   5.2695313e-02
   5.2734375e-02
   5.2773437e-02
   5.2812500e-02
   5.2851562e-02
   5.2890625e-02
   5.2929687e-02
   5.2968750e-02
   5.3007813e-02
   5.3046875e-02
   5.3085937e-02
   5.3125000e-02
   5.3164062e-02
   5.3203125e-02
   5.3242187e-02
   5.3281250e-02
   5.3320313e-02
   5.3359375e-02
   5.3398438e-02
   5.3437500e-02
   5.3476562e-02
   5.3515625e-02
   5.3554687e-02
   5.3593750e-02
   5.3632813e-02
   5.3671875e-02
   5.3710938e-02
   5.3750000e-02
   5.3789062e-02
   5.3828125e-02
   5.3867187e-02
   5.3906250e-02
   5.3945313e-02
   5.3984375e-02
   5.4023438e-02
   5.4062500e-02
   5.4101562e-02
   5.4140625e-02
   5.4179687e-02
   5.4218750e-02
   5.4257812e-02
   5.4296875e-02
   5.4335938e-02
   5.4375000e-02
   5.4414062e-02
   5.4453125e-02
   5.4492187e-02
   5.4531250e-02
   5.4570312e-02
   5.4609375e-02
   5.4648438e-02
   5.4687500e-02
   5.4726562e-02
   5.4765625e-02
   5.4804687e-02
   5.4843750e-02
   5.4882812e-02
   5.4921875e-02
   5.4960938e-02
   5.5000000e-02
   5.5039062e-02
   5.5078125e-02
   5.5117187e-02
   5.5156250e-02
   5.5195312e-02
   5.5234375e-02
   5.5273438e-02
   5.5312500e-02
   5.5351563e-02
   5.5390625e-02
   5.5429687e-02
   5.5468750e-02
   5.5507812e-02
   5.5546875e-02
   5.5585938e-02
   5.5625000e-02
   5.5664063e-02
   5.5703125e-02
   5.5742187e-02
   5.5781250e-02
   5.5820312e-02
   5.5859375e-02
   5.5898438e-02
   5.5937500e-02
   5.5976563e-02
   5.6015625e-02
   5.6054687e-02
   5.6093750e-02
   5.6132812e-02
   5.6171875e-02
   5.6210937e-02
   5.6250000e-02
   5.6289063e-02
   5.6328125e-02
   5.6367187e-02
   5.6406250e-02
   5.6445312e-02
   5.6484375e-02
   5.6523437e-02
   5.6562500e-02
   5.6601563e-02
   5.6640625e-02
   5.6679687e-02
   5.6718750e-02
   5.6757812e-02
   5.6796875e-02
   5.6835937e-02
   5.6875000e-02
   5.6914063e-02
   5.6953125e-02
   5.6992187e-02
   5.7031250e-02
   5.7070312e-02
   5.7109375e-02
   5.7148437e-02
   5.7187500e-02
   5.7226563e-02
   5.7265625e-02
   5.7304688e-02
   5.7343750e-02
   5.7382812e-02
   5.7421875e-02
   5.7460937e-02
   5.7500000e-02
   5.7539063e-02
   5.7578125e-02
   5.7617188e-02
   5.7656250e-02
   5.7695312e-02
   5.7734375e-02
   5.7773437e-02
   5.7812500e-02
   5.7851563e-02
   5.7890625e-02
   5.7929688e-02
   5.7968750e-02
   5.8007812e-02
   5.8046875e-02
   5.8085937e-02
   5.8125000e-02
   5.8164062e-02
   5.8203125e-02
   5.8242188e-02
   5.8281250e-02
   5.8320312e-02
   5.8359375e-02
   5.8398437e-02
   5.8437500e-02
   5.8476562e-02
   5.8515625e-02
   5.8554688e-02
   5.8593750e-02
   5.8632812e-02
   5.8671875e-02
   5.8710937e-02
   5.8750000e-02
   5.8789062e-02
   5.8828125e-02
   5.8867188e-02
   5.8906250e-02
   5.8945312e-02
   5.8984375e-02
   5.9023437e-02
   5.9062500e-02
   5.9101562e-02
   5.9140625e-02
   5.9179688e-02
   5.9218750e-02
   5.9257813e-02
   5.9296875e-02
   5.9335937e-02
   5.9375000e-02
   5.9414062e-02
   5.9453125e-02
   5.9492188e-02
   5.9531250e-02
   5.9570313e-02
   5.9609375e-02
   5.9648437e-02
   5.9687500e-02
   5.9726562e-02
   5.9765625e-02
   5.9804688e-02
   5.9843750e-02
   5.9882813e-02
   5.9921875e-02
   5.9960937e-02
   6.0000000e-02
   6.0039062e-02
   6.0078125e-02
   6.0117187e-02
   6.0156250e-02
   6.0195313e-02
   6.0234375e-02
   6.0273437e-02
   6.0312500e-02
   6.0351562e-02
   6.0390625e-02
   6.0429687e-02
   6.0468750e-02
   6.0507813e-02
   6.0546875e-02
   6.0585937e-02
   6.0625000e-02
   6.0664062e-02
   6.0703125e-02
   6.0742187e-02
   6.0781250e-02
   6.0820313e-02
   6.0859375e-02
   6.0898437e-02
   6.0937500e-02
   6.0976562e-02
   6.1015625e-02
   6.1054687e-02
   6.1093750e-02
   6.1132813e-02
   6.1171875e-02
   6.1210938e-02
   6.1250000e-02
   6.1289062e-02
   6.1328125e-02
   6.1367187e-02
   6.1406250e-02
   6.1445313e-02
   6.1484375e-02
   6.1523438e-02
   6.1562500e-02
   6.1601562e-02
   6.1640625e-02
   6.1679687e-02
   6.1718750e-02
   6.1757813e-02
   6.1796875e-02
   6.1835938e-02
   6.1875000e-02
   6.1914062e-02
   6.1953125e-02
   6.1992187e-02
   6.2031250e-02
   6.2070312e-02
   6.2109375e-02
   6.2148438e-02
   6.2187500e-02
   6.2226562e-02
   6.2265625e-02
   6.2304687e-02
   6.2343750e-02
   6.2382812e-02
   6.2421875e-02
   6.2460938e-02
   6.2500000e-02
   6.2539062e-02
   6.2578125e-02
   6.2617188e-02
   6.2656250e-02
   6.2695312e-02
   6.2734375e-02
   6.2773438e-02
   6.2812500e-02
   6.2851562e-02
   6.2890625e-02
   6.2929687e-02
   6.2968750e-02
   6.3007812e-02
   6.3046875e-02
   6.3085937e-02
   6.3125000e-02
   6.3164063e-02
   6.3203125e-02
   6.3242187e-02
   6.3281250e-02
   6.3320313e-02
   6.3359375e-02
   6.3398438e-02
   6.3437500e-02
   6.3476563e-02
   6.3515625e-02
   6.3554687e-02
   6.3593750e-02
   6.3632812e-02
   6.3671875e-02
   6.3710938e-02
   6.3750000e-02
   6.3789062e-02
   6.3828125e-02
   6.3867188e-02
   6.3906250e-02
   6.3945312e-02
   6.3984375e-02
   6.4023438e-02
   6.4062500e-02
   6.4101563e-02
   6.4140625e-02
   6.4179687e-02
   6.4218750e-02
   6.4257812e-02
   6.4296875e-02
   6.4335937e-02
   6.4375000e-02
   6.4414063e-02
   6.4453125e-02
   6.4492187e-02
   6.4531250e-02
   6.4570313e-02
   6.4609375e-02
   6.4648437e-02
   6.4687500e-02
   6.4726563e-02
   6.4765625e-02
   6.4804687e-02
   6.4843750e-02
   6.4882812e-02
   6.4921875e-02
   6.4960937e-02
   6.5000000e-02
   6.5039062e-02
   6.5078125e-02
   6.5117188e-02
   6.5156250e-02
   6.5195312e-02
   6.5234375e-02
   6.5273438e-02
   6.5312500e-02
   6.5351563e-02
   6.5390625e-02
   6.5429688e-02
   6.5468750e-02
   6.5507812e-02
   6.5546875e-02
   6.5585937e-02
   6.5625000e-02
   6.5664063e-02
   6.5703125e-02
   6.5742187e-02
   6.5781250e-02
   6.5820313e-02
   6.5859375e-02
   6.5898437e-02
   6.5937500e-02
   6.5976563e-02
   6.6015625e-02
   6.6054688e-02
   6.6093750e-02
   6.6132812e-02
   6.6171875e-02
   6.6210937e-02
   6.6250000e-02
   6.6289062e-02
   6.6328125e-02
   6.6367188e-02
   6.6406250e-02
   6.6445312e-02
   6.6484375e-02
   6.6523438e-02
   6.6562500e-02
   6.6601562e-02
   6.6640625e-02
   6.6679688e-02
   6.6718750e-02
   6.6757812e-02
   6.6796875e-02
   6.6835937e-02
   6.6875000e-02
   6.6914062e-02
   6.6953125e-02
   6.6992187e-02
   6.7031250e-02
   6.7070313e-02
   6.7109375e-02
   6.7148437e-02
   6.7187500e-02
   6.7226563e-02
   6.7265625e-02
   6.7304688e-02
   6.7343750e-02
   6.7382813e-02
   6.7421875e-02
   6.7460937e-02
   6.7500000e-02
   6.7539062e-02
   6.7578125e-02
   6.7617188e-02
   6.7656250e-02
   6.7695312e-02
   6.7734375e-02
   6.7773438e-02
   6.7812500e-02
   6.7851562e-02
   6.7890625e-02
   6.7929688e-02
   6.7968750e-02
   6.8007813e-02
   6.8046875e-02
   6.8085937e-02
   6.8125000e-02
   6.8164062e-02
   6.8203125e-02
   6.8242187e-02
   6.8281250e-02
   6.8320313e-02
   6.8359375e-02
   6.8398437e-02
   6.8437500e-02
   6.8476563e-02
   6.8515625e-02
   6.8554687e-02
   6.8593750e-02
   6.8632813e-02
   6.8671875e-02
   6.8710937e-02
   6.8750000e-02
   6.8789062e-02
   6.8828125e-02
   6.8867187e-02
   6.8906250e-02
   6.8945312e-02
   6.8984375e-02
   6.9023438e-02
   6.9062500e-02
   6.9101562e-02
   6.9140625e-02
   6.9179688e-02
   6.9218750e-02
   6.9257813e-02
   6.9296875e-02
   6.9335938e-02
   6.9375000e-02
   6.9414062e-02
   6.9453125e-02
   6.9492187e-02
   6.9531250e-02
   6.9570312e-02
   6.9609375e-02
   6.9648437e-02
   6.9687500e-02
   6.9726563e-02
   6.9765625e-02
   6.9804688e-02
   6.9843750e-02
   6.9882813e-02
   6.9921875e-02
   6.9960938e-02
   7.0000000e-02
   7.0039062e-02
   7.0078125e-02
   7.0117187e-02
   7.0156250e-02
   7.0195312e-02
   7.0234375e-02
   7.0273437e-02
   7.0312500e-02
   7.0351562e-02
   7.0390625e-02
   7.0429688e-02
   7.0468750e-02
   7.0507813e-02
   7.0546875e-02
   7.0585938e-02
   7.0625000e-02
   7.0664062e-02
   7.0703125e-02
   7.0742187e-02
   7.0781250e-02
   7.0820312e-02
   7.0859375e-02
   7.0898437e-02
   7.0937500e-02
   7.0976563e-02
   7.1015625e-02
   7.1054687e-02
   7.1093750e-02
   7.1132813e-02
   7.1171875e-02
   7.1210938e-02
   7.1250000e-02
   7.1289063e-02
   7.1328125e-02
   7.1367187e-02
   7.1406250e-02
   7.1445312e-02
   7.1484375e-02
   7.1523437e-02
   7.1562500e-02
   7.1601562e-02
   7.1640625e-02
   7.1679688e-02
   7.1718750e-02
   7.1757813e-02
   7.1796875e-02
   7.1835938e-02
   7.1875000e-02
   7.1914063e-02
   7.1953125e-02
   7.1992187e-02
   7.2031250e-02
   7.2070312e-02
   7.2109375e-02
   7.2148437e-02
   7.2187500e-02
   7.2226562e-02
   7.2265625e-02
   7.2304687e-02
   7.2343750e-02
   7.2382813e-02
   7.2421875e-02
   7.2460938e-02
   7.2500000e-02
   7.2539063e-02
   7.2578125e-02
   7.2617187e-02
   7.2656250e-02
   7.2695312e-02
   7.2734375e-02
   7.2773437e-02
   7.2812500e-02
   7.2851562e-02
   7.2890625e-02
   7.2929688e-02
   7.2968750e-02
   7.3007812e-02
   7.3046875e-02
   7.3085938e-02
   7.3125000e-02
   7.3164063e-02
   7.3203125e-02
   7.3242188e-02
   7.3281250e-02
   7.3320312e-02
   7.3359375e-02
   7.3398437e-02
   7.3437500e-02
   7.3476562e-02
   7.3515625e-02
   7.3554687e-02
   7.3593750e-02
   7.3632813e-02
   7.3671875e-02
   7.3710938e-02
   7.3750000e-02
   7.3789063e-02
   7.3828125e-02
   7.3867188e-02
   7.3906250e-02
   7.3945312e-02
   7.3984375e-02
   7.4023437e-02
   7.4062500e-02
   7.4101562e-02
   7.4140625e-02
   7.4179687e-02
   7.4218750e-02
   7.4257812e-02
   7.4296875e-02
   7.4335938e-02
   7.4375000e-02
   7.4414063e-02
   7.4453125e-02
   7.4492188e-02
   7.4531250e-02
   7.4570312e-02
   7.4609375e-02
   7.4648437e-02
   7.4687500e-02
   7.4726562e-02
   7.4765625e-02
   7.4804687e-02
   7.4843750e-02
   7.4882813e-02
   7.4921875e-02
   7.4960937e-02
   7.5000000e-02
   7.5039063e-02
   7.5078125e-02
   7.5117188e-02
   7.5156250e-02
   7.5195313e-02
   7.5234375e-02
   7.5273437e-02
   7.5312500e-02
   7.5351562e-02
   7.5390625e-02
   7.5429687e-02
   7.5468750e-02
   7.5507812e-02
   7.5546875e-02
   7.5585938e-02
   7.5625000e-02
   7.5664063e-02
   7.5703125e-02
   7.5742188e-02
   7.5781250e-02
   7.5820313e-02
   7.5859375e-02
   7.5898437e-02
   7.5937500e-02
   7.5976562e-02
   7.6015625e-02
   7.6054687e-02
   7.6093750e-02
   7.6132812e-02
   7.6171875e-02
   7.6210937e-02
   7.6250000e-02
   7.6289063e-02
   7.6328125e-02
   7.6367188e-02
   7.6406250e-02
   7.6445313e-02
   7.6484375e-02
   7.6523437e-02
   7.6562500e-02
   7.6601562e-02
   7.6640625e-02
   7.6679687e-02
   7.6718750e-02
   7.6757812e-02
   7.6796875e-02
   7.6835938e-02
   7.6875000e-02
   7.6914062e-02
   7.6953125e-02
   7.6992188e-02
   7.7031250e-02
   7.7070313e-02
   7.7109375e-02
   7.7148438e-02
   7.7187500e-02
   7.7226562e-02
   7.7265625e-02
   7.7304687e-02
   7.7343750e-02
   7.7382812e-02
   7.7421875e-02
   7.7460937e-02
   7.7500000e-02
   7.7539063e-02
   7.7578125e-02
   7.7617188e-02
   7.7656250e-02
   7.7695313e-02
   7.7734375e-02
   7.7773438e-02
   7.7812500e-02
   7.7851562e-02
   7.7890625e-02
   7.7929687e-02
   7.7968750e-02
   7.8007812e-02
   7.8046875e-02
   7.8085937e-02
   7.8125000e-02
   7.8164062e-02
   7.8203125e-02
   7.8242188e-02
   7.8281250e-02
   7.8320313e-02
   7.8359375e-02
   7.8398438e-02
   7.8437500e-02
   7.8476562e-02
   7.8515625e-02
   7.8554687e-02
   7.8593750e-02
   7.8632812e-02
   7.8671875e-02
   7.8710937e-02
   7.8750000e-02
   7.8789063e-02
   7.8828125e-02
   7.8867187e-02
   7.8906250e-02
   7.8945313e-02
   7.8984375e-02
   7.9023438e-02
   7.9062500e-02
   7.9101563e-02
   7.9140625e-02
   7.9179687e-02
   7.9218750e-02
   7.9257812e-02
   7.9296875e-02
   7.9335937e-02
   7.9375000e-02
   7.9414062e-02
   7.9453125e-02
   7.9492188e-02
   7.9531250e-02
   7.9570313e-02
   7.9609375e-02
   7.9648438e-02
   7.9687500e-02
   7.9726563e-02
   7.9765625e-02
   7.9804687e-02
   7.9843750e-02
   7.9882812e-02
   7.9921875e-02
   7.9960937e-02
   8.0000000e-02
   8.0039062e-02
   8.0078125e-02
   8.0117187e-02
   8.0156250e-02
   8.0195313e-02
   8.0234375e-02
   8.0273438e-02
   8.0312500e-02
   8.0351563e-02
   8.0390625e-02
   8.0429687e-02
   8.0468750e-02
   8.0507812e-02
   8.0546875e-02
   8.0585937e-02
   8.0625000e-02
   8.0664062e-02
   8.0703125e-02
   8.0742188e-02
   8.0781250e-02
   8.0820312e-02
   8.0859375e-02
   8.0898438e-02
   8.0937500e-02
   8.0976563e-02
   8.1015625e-02
   8.1054688e-02
   8.1093750e-02
   8.1132812e-02
   8.1171875e-02
   8.1210937e-02
   8.1250000e-02
   8.1289062e-02
   8.1328125e-02
   8.1367187e-02
   8.1406250e-02
   8.1445313e-02
   8.1484375e-02
   8.1523438e-02
   8.1562500e-02
   8.1601563e-02
   8.1640625e-02
   8.1679688e-02
   8.1718750e-02
   8.1757812e-02
   8.1796875e-02
   8.1835937e-02
   8.1875000e-02
   8.1914062e-02
   8.1953125e-02
   8.1992187e-02
   8.2031250e-02
   8.2070312e-02
   8.2109375e-02
   8.2148438e-02
   8.2187500e-02
   8.2226563e-02
   8.2265625e-02
   8.2304688e-02
   8.2343750e-02
   8.2382812e-02
   8.2421875e-02
   8.2460937e-02
   8.2500000e-02
   8.2539062e-02
   8.2578125e-02
   8.2617187e-02
   8.2656250e-02
   8.2695313e-02
   8.2734375e-02
   8.2773437e-02
   8.2812500e-02
   8.2851563e-02
   8.2890625e-02
   8.2929688e-02
   8.2968750e-02
   8.3007813e-02
   8.3046875e-02
   8.3085937e-02
   8.3125000e-02
   8.3164062e-02
   8.3203125e-02
   8.3242187e-02
   8.3281250e-02
   8.3320312e-02
   8.3359375e-02
   8.3398438e-02
   8.3437500e-02
   8.3476563e-02
   8.3515625e-02
   8.3554688e-02
   8.3593750e-02
   8.3632813e-02
   8.3671875e-02
   8.3710937e-02
   8.3750000e-02
   8.3789062e-02
   8.3828125e-02
   8.3867187e-02
   8.3906250e-02
   8.3945313e-02
   8.3984375e-02
   8.4023437e-02
   8.4062500e-02
   8.4101563e-02
   8.4140625e-02
   8.4179688e-02
   8.4218750e-02
   8.4257813e-02
   8.4296875e-02
   8.4335937e-02
   8.4375000e-02
   8.4414062e-02
   8.4453125e-02
   8.4492187e-02
   8.4531250e-02
   8.4570312e-02
   8.4609375e-02
   8.4648438e-02
   8.4687500e-02
   8.4726563e-02
   8.4765625e-02
   8.4804688e-02
   8.4843750e-02
   8.4882813e-02
   8.4921875e-02
   8.4960938e-02
   8.5000000e-02
   8.5039062e-02
   8.5078125e-02
   8.5117187e-02
   8.5156250e-02
   8.5195312e-02
   8.5234375e-02
   8.5273437e-02
   8.5312500e-02
   8.5351563e-02
   8.5390625e-02
   8.5429688e-02
   8.5468750e-02
   8.5507813e-02
   8.5546875e-02
   8.5585938e-02
   8.5625000e-02
   8.5664062e-02
   8.5703125e-02
   8.5742187e-02
   8.5781250e-02
   8.5820312e-02
   8.5859375e-02
   8.5898437e-02
   8.5937500e-02
   8.5976562e-02
   8.6015625e-02
   8.6054688e-02
   8.6093750e-02
   8.6132813e-02
   8.6171875e-02
   8.6210938e-02
   8.6250000e-02
   8.6289062e-02
   8.6328125e-02
   8.6367187e-02
   8.6406250e-02
   8.6445312e-02
   8.6484375e-02
   8.6523437e-02
   8.6562500e-02
   8.6601563e-02
   8.6640625e-02
   8.6679688e-02
   8.6718750e-02
   8.6757813e-02
   8.6796875e-02
   8.6835938e-02
   8.6875000e-02
   8.6914063e-02
   8.6953125e-02
   8.6992187e-02
   8.7031250e-02
   8.7070312e-02
   8.7109375e-02
   8.7148437e-02
   8.7187500e-02
   8.7226562e-02
   8.7265625e-02
   8.7304688e-02
   8.7343750e-02
   8.7382813e-02
   8.7421875e-02
   8.7460938e-02
   8.7500000e-02
   8.7539063e-02
   8.7578125e-02
   8.7617187e-02
   8.7656250e-02
   8.7695312e-02
   8.7734375e-02
   8.7773437e-02
   8.7812500e-02
   8.7851562e-02
   8.7890625e-02
   8.7929687e-02
   8.7968750e-02
   8.8007813e-02
   8.8046875e-02
   8.8085938e-02
   8.8125000e-02
   8.8164063e-02
   8.8203125e-02
   8.8242187e-02
   8.8281250e-02
   8.8320312e-02
   8.8359375e-02
   8.8398437e-02
   8.8437500e-02
   8.8476562e-02
   8.8515625e-02
   8.8554688e-02
   8.8593750e-02
   8.8632813e-02
   8.8671875e-02
   8.8710938e-02
   8.8750000e-02
   8.8789063e-02
   8.8828125e-02
   8.8867188e-02
   8.8906250e-02
   8.8945312e-02
   8.8984375e-02
   8.9023437e-02
   8.9062500e-02
   8.9101562e-02
   8.9140625e-02
   8.9179687e-02
   8.9218750e-02
   8.9257813e-02
   8.9296875e-02
   8.9335938e-02
   8.9375000e-02
   8.9414063e-02
   8.9453125e-02
   8.9492188e-02
   8.9531250e-02
   8.9570312e-02
   8.9609375e-02
   8.9648437e-02
   8.9687500e-02
   8.9726562e-02
   8.9765625e-02
   8.9804687e-02
   8.9843750e-02
   8.9882812e-02
   8.9921875e-02
   8.9960938e-02
   9.0000000e-02
   9.0039063e-02
   9.0078125e-02
   9.0117188e-02
   9.0156250e-02
   9.0195312e-02
   9.0234375e-02
   9.0273437e-02
   9.0312500e-02
   9.0351562e-02
   9.0390625e-02
   9.0429687e-02
   9.0468750e-02
   9.0507813e-02
   9.0546875e-02
   9.0585938e-02
   9.0625000e-02
   9.0664063e-02
   9.0703125e-02
   9.0742188e-02
   9.0781250e-02
   9.0820313e-02
   9.0859375e-02
   9.0898437e-02
   9.0937500e-02
   9.0976562e-02
   9.1015625e-02
   9.1054687e-02
   9.1093750e-02
   9.1132812e-02
   9.1171875e-02
   9.1210938e-02
   9.1250000e-02
   9.1289063e-02
   9.1328125e-02
   9.1367188e-02
   9.1406250e-02
   9.1445313e-02
   9.1484375e-02
   9.1523437e-02
   9.1562500e-02
   9.1601562e-02
   9.1640625e-02
   9.1679687e-02
   9.1718750e-02
   9.1757812e-02
   9.1796875e-02
   9.1835937e-02
   9.1875000e-02
   9.1914063e-02
   9.1953125e-02
   9.1992188e-02
   9.2031250e-02
   9.2070313e-02
   9.2109375e-02
   9.2148437e-02
   9.2187500e-02
   9.2226562e-02
   9.2265625e-02
   9.2304687e-02
   9.2343750e-02
   9.2382812e-02
   9.2421875e-02
   9.2460938e-02
   9.2500000e-02
   9.2539063e-02
   9.2578125e-02
   9.2617188e-02
   9.2656250e-02
   9.2695313e-02
   9.2734375e-02
   9.2773438e-02
   9.2812500e-02
   9.2851562e-02
   9.2890625e-02
   9.2929687e-02
   9.2968750e-02
   9.3007812e-02
   9.3046875e-02
   9.3085937e-02
   9.3125000e-02
   9.3164063e-02
   9.3203125e-02
   9.3242188e-02
   9.3281250e-02
   9.3320313e-02
   9.3359375e-02
   9.3398438e-02
   9.3437500e-02
   9.3476562e-02
   9.3515625e-02
   9.3554687e-02
   9.3593750e-02
   9.3632812e-02
   9.3671875e-02
   9.3710937e-02
   9.3750000e-02
   9.3789062e-02
   9.3828125e-02
   9.3867188e-02
   9.3906250e-02
   9.3945313e-02
   9.3984375e-02
   9.4023438e-02
   9.4062500e-02
   9.4101562e-02
   9.4140625e-02
   9.4179687e-02
   9.4218750e-02
   9.4257812e-02
   9.4296875e-02
   9.4335937e-02
   9.4375000e-02
   9.4414063e-02
   9.4453125e-02
   9.4492188e-02
   9.4531250e-02
   9.4570313e-02
   9.4609375e-02
   9.4648438e-02
   9.4687500e-02
   9.4726563e-02
   9.4765625e-02
   9.4804687e-02
   9.4843750e-02
   9.4882812e-02
   9.4921875e-02
   9.4960937e-02
   9.5000000e-02
   9.5039062e-02
   9.5078125e-02
   9.5117188e-02
   9.5156250e-02
   9.5195313e-02
   9.5234375e-02
   9.5273438e-02
   9.5312500e-02
   9.5351563e-02
   9.5390625e-02
   9.5429687e-02
   9.5468750e-02
   9.5507812e-02
   9.5546875e-02
   9.5585937e-02
   9.5625000e-02
   9.5664062e-02
   9.5703125e-02
   9.5742187e-02
   9.5781250e-02
   9.5820313e-02
   9.5859375e-02
   9.5898438e-02
   9.5937500e-02
   9.5976563e-02
   9.6015625e-02
   9.6054687e-02
   9.6093750e-02
   9.6132812e-02
   9.6171875e-02
   9.6210937e-02
   9.6250000e-02
   9.6289062e-02
   9.6328125e-02
   9.6367187e-02
   9.6406250e-02
   9.6445313e-02
   9.6484375e-02
   9.6523438e-02
   9.6562500e-02
   9.6601563e-02
   9.6640625e-02
   9.6679688e-02
   9.6718750e-02
   9.6757812e-02
   9.6796875e-02
   9.6835937e-02
   9.6875000e-02
   9.6914062e-02
   9.6953125e-02
   9.6992187e-02
   9.7031250e-02
   9.7070313e-02
   9.7109375e-02
   9.7148438e-02
   9.7187500e-02
   9.7226563e-02
   9.7265625e-02
   9.7304688e-02
   9.7343750e-02
   9.7382812e-02
   9.7421875e-02
   9.7460937e-02
   9.7500000e-02
   9.7539062e-02
   9.7578125e-02
   9.7617187e-02
   9.7656250e-02
   9.7695313e-02
   9.7734375e-02
   9.7773438e-02
   9.7812500e-02
   9.7851563e-02
   9.7890625e-02
   9.7929688e-02
   9.7968750e-02
   9.8007812e-02
   9.8046875e-02
   9.8085937e-02
   9.8125000e-02
   9.8164062e-02
   9.8203125e-02
   9.8242187e-02
   9.8281250e-02
   9.8320312e-02
   9.8359375e-02
   9.8398438e-02
   9.8437500e-02
   9.8476563e-02
   9.8515625e-02
   9.8554688e-02
   9.8593750e-02
   9.8632813e-02
   9.8671875e-02
   9.8710937e-02
   9.8750000e-02
   9.8789062e-02
   9.8828125e-02
   9.8867187e-02
   9.8906250e-02
   9.8945312e-02
   9.8984375e-02
   9.9023438e-02
   9.9062500e-02
   9.9101563e-02
   9.9140625e-02
   9.9179688e-02
   9.9218750e-02
   9.9257813e-02
   9.9296875e-02
   9.9335937e-02
   9.9375000e-02
   9.9414062e-02
   9.9453125e-02
   9.9492187e-02
   9.9531250e-02
   9.9570312e-02
   9.9609375e-02
   9.9648438e-02
   9.9687500e-02
   9.9726563e-02
   9.9765625e-02
   9.9804688e-02
   9.9843750e-02
   9.9882813e-02
   9.9921875e-02
   9.9960937e-02
   1.0000000e-01
   1.0003906e-01
   1.0007813e-01
   1.0011719e-01
   1.0015625e-01
   1.0019531e-01
   1.0023438e-01
   1.0027344e-01
   1.0031250e-01
   1.0035156e-01
   1.0039063e-01
   1.0042969e-01
   1.0046875e-01
   1.0050781e-01
   1.0054688e-01
   1.0058594e-01
   1.0062500e-01
   1.0066406e-01
   1.0070313e-01
   1.0074219e-01
   1.0078125e-01
   1.0082031e-01
   1.0085938e-01
   1.0089844e-01
   1.0093750e-01
   1.0097656e-01
   1.0101563e-01
   1.0105469e-01
   1.0109375e-01
   1.0113281e-01
   1.0117188e-01
   1.0121094e-01
   1.0125000e-01
   1.0128906e-01
   1.0132813e-01
   1.0136719e-01
   1.0140625e-01
   1.0144531e-01
   1.0148438e-01
   1.0152344e-01
   1.0156250e-01
   1.0160156e-01
   1.0164063e-01
   1.0167969e-01
   1.0171875e-01
   1.0175781e-01
   1.0179688e-01
   1.0183594e-01
   1.0187500e-01
   1.0191406e-01
   1.0195313e-01
   1.0199219e-01
   1.0203125e-01
   1.0207031e-01
   1.0210938e-01
   1.0214844e-01
   1.0218750e-01
   1.0222656e-01
   1.0226563e-01
   1.0230469e-01
   1.0234375e-01
   1.0238281e-01
   1.0242188e-01
   1.0246094e-01
   1.0250000e-01
   1.0253906e-01
   1.0257813e-01
   1.0261719e-01
   1.0265625e-01
   1.0269531e-01
   1.0273438e-01
   1.0277344e-01
   1.0281250e-01
   1.0285156e-01
   1.0289063e-01
   1.0292969e-01
   1.0296875e-01
   1.0300781e-01
   1.0304688e-01
   1.0308594e-01
   1.0312500e-01
   1.0316406e-01
   1.0320313e-01
   1.0324219e-01
   1.0328125e-01
   1.0332031e-01
   1.0335938e-01
   1.0339844e-01
   1.0343750e-01
   1.0347656e-01
   1.0351563e-01
   1.0355469e-01
   1.0359375e-01
   1.0363281e-01
   1.0367188e-01
   1.0371094e-01
   1.0375000e-01
   1.0378906e-01
   1.0382813e-01
   1.0386719e-01
   1.0390625e-01
   1.0394531e-01
   1.0398438e-01
   1.0402344e-01
   1.0406250e-01
   1.0410156e-01
   1.0414063e-01
   1.0417969e-01
   1.0421875e-01
   1.0425781e-01
   1.0429688e-01
   1.0433594e-01
   1.0437500e-01
   1.0441406e-01
   1.0445313e-01
   1.0449219e-01
   1.0453125e-01
   1.0457031e-01
   1.0460938e-01
   1.0464844e-01
   1.0468750e-01
   1.0472656e-01
   1.0476563e-01
   1.0480469e-01
   1.0484375e-01
   1.0488281e-01
   1.0492188e-01
   1.0496094e-01
   1.0500000e-01
   1.0503906e-01
   1.0507813e-01
   1.0511719e-01
   1.0515625e-01
   1.0519531e-01
   1.0523438e-01
   1.0527344e-01
   1.0531250e-01
   1.0535156e-01
   1.0539063e-01
   1.0542969e-01
   1.0546875e-01
   1.0550781e-01
   1.0554688e-01
   1.0558594e-01
   1.0562500e-01
   1.0566406e-01
   1.0570313e-01
   1.0574219e-01
   1.0578125e-01
   1.0582031e-01
   1.0585938e-01
   1.0589844e-01
   1.0593750e-01
   1.0597656e-01
   1.0601563e-01
   1.0605469e-01
   1.0609375e-01
   1.0613281e-01
   1.0617188e-01
   1.0621094e-01
   1.0625000e-01
   1.0628906e-01
   1.0632813e-01
   1.0636719e-01
   1.0640625e-01
   1.0644531e-01
   1.0648438e-01
   1.0652344e-01
   1.0656250e-01
   1.0660156e-01
   1.0664063e-01
   1.0667969e-01
   1.0671875e-01
   1.0675781e-01
   1.0679688e-01
   1.0683594e-01
   1.0687500e-01
   1.0691406e-01
   1.0695313e-01
   1.0699219e-01
   1.0703125e-01
   1.0707031e-01
   1.0710938e-01
   1.0714844e-01
   1.0718750e-01
   1.0722656e-01
   1.0726563e-01
   1.0730469e-01
   1.0734375e-01
   1.0738281e-01
   1.0742188e-01
   1.0746094e-01
   1.0750000e-01
   1.0753906e-01
   1.0757813e-01
   1.0761719e-01
   1.0765625e-01
   1.0769531e-01
   1.0773438e-01
   1.0777344e-01
   1.0781250e-01
   1.0785156e-01
   1.0789063e-01
   1.0792969e-01
   1.0796875e-01
   1.0800781e-01
   1.0804688e-01
   1.0808594e-01
   1.0812500e-01
   1.0816406e-01
   1.0820313e-01
   1.0824219e-01
   1.0828125e-01
   1.0832031e-01
   1.0835938e-01
   1.0839844e-01
   1.0843750e-01
   1.0847656e-01
   1.0851563e-01
   1.0855469e-01
   1.0859375e-01
   1.0863281e-01
   1.0867188e-01
   1.0871094e-01
   1.0875000e-01
   1.0878906e-01
   1.0882813e-01
   1.0886719e-01
   1.0890625e-01
   1.0894531e-01
   1.0898438e-01
   1.0902344e-01
   1.0906250e-01
   1.0910156e-01
   1.0914063e-01
   1.0917969e-01
   1.0921875e-01
   1.0925781e-01
   1.0929688e-01
   1.0933594e-01
   1.0937500e-01
   1.0941406e-01
   1.0945313e-01
   1.0949219e-01
   1.0953125e-01
   1.0957031e-01
   1.0960938e-01
   1.0964844e-01
   1.0968750e-01
   1.0972656e-01
   1.0976563e-01
   1.0980469e-01
   1.0984375e-01
   1.0988281e-01
   1.0992188e-01
   1.0996094e-01
   1.1000000e-01
   1.1003906e-01
   1.1007813e-01
   1.1011719e-01
   1.1015625e-01
   1.1019531e-01
   1.1023438e-01
   1.1027344e-01
   1.1031250e-01
   1.1035156e-01
   1.1039063e-01
   1.1042969e-01
   1.1046875e-01
   1.1050781e-01
   1.1054688e-01
   1.1058594e-01
   1.1062500e-01
   1.1066406e-01
   1.1070313e-01
   1.1074219e-01
   1.1078125e-01
   1.1082031e-01
   1.1085938e-01
   1.1089844e-01
   1.1093750e-01
   1.1097656e-01
   1.1101563e-01
   1.1105469e-01
   1.1109375e-01
   1.1113281e-01
   1.1117188e-01
   1.1121094e-01
   1.1125000e-01
   1.1128906e-01
   1.1132813e-01
   1.1136719e-01
   1.1140625e-01
   1.1144531e-01
   1.1148438e-01
   1.1152344e-01
   1.1156250e-01
   1.1160156e-01
   1.1164063e-01
   1.1167969e-01
   1.1171875e-01
   1.1175781e-01
   1.1179688e-01
   1.1183594e-01
   1.1187500e-01
   1.1191406e-01
   1.1195313e-01
   1.1199219e-01
   1.1203125e-01
   1.1207031e-01
   1.1210938e-01
   1.1214844e-01
   1.1218750e-01
   1.1222656e-01
   1.1226563e-01
   1.1230469e-01
   1.1234375e-01
   1.1238281e-01
   1.1242188e-01
   1.1246094e-01
   1.1250000e-01
   1.1253906e-01
   1.1257813e-01
   1.1261719e-01
   1.1265625e-01
   1.1269531e-01
   1.1273438e-01
   1.1277344e-01
   1.1281250e-01
   1.1285156e-01
   1.1289063e-01
   1.1292969e-01
   1.1296875e-01
   1.1300781e-01
   1.1304688e-01
   1.1308594e-01
   1.1312500e-01
   1.1316406e-01
   1.1320313e-01
   1.1324219e-01
   1.1328125e-01
   1.1332031e-01
   1.1335938e-01
   1.1339844e-01
   1.1343750e-01
   1.1347656e-01
   1.1351563e-01
   1.1355469e-01
   1.1359375e-01
   1.1363281e-01
   1.1367188e-01
   1.1371094e-01
   1.1375000e-01
   1.1378906e-01
   1.1382813e-01
   1.1386719e-01
   1.1390625e-01
   1.1394531e-01
   1.1398438e-01
   1.1402344e-01
   1.1406250e-01
   1.1410156e-01
   1.1414063e-01
   1.1417969e-01
   1.1421875e-01
   1.1425781e-01
   1.1429688e-01
   1.1433594e-01
   1.1437500e-01
   1.1441406e-01
   1.1445313e-01
   1.1449219e-01
   1.1453125e-01
   1.1457031e-01
   1.1460938e-01
   1.1464844e-01
   1.1468750e-01
   1.1472656e-01
   1.1476563e-01
   1.1480469e-01
   1.1484375e-01
   1.1488281e-01
   1.1492188e-01
   1.1496094e-01
   1.1500000e-01
   1.1503906e-01
   1.1507813e-01
   1.1511719e-01
   1.1515625e-01
   1.1519531e-01
   1.1523438e-01
   1.1527344e-01
   1.1531250e-01
   1.1535156e-01
   1.1539063e-01
   1.1542969e-01
   1.1546875e-01
   1.1550781e-01
   1.1554688e-01
   1.1558594e-01
   1.1562500e-01
   1.1566406e-01
   1.1570313e-01
   1.1574219e-01
   1.1578125e-01
   1.1582031e-01
   1.1585938e-01
   1.1589844e-01
   1.1593750e-01
   1.1597656e-01
   1.1601563e-01
   1.1605469e-01
   1.1609375e-01
   1.1613281e-01
   1.1617188e-01
   1.1621094e-01
   1.1625000e-01
   1.1628906e-01
   1.1632813e-01
   1.1636719e-01
   1.1640625e-01
   1.1644531e-01
   1.1648438e-01
   1.1652344e-01
   1.1656250e-01
   1.1660156e-01
   1.1664063e-01
   1.1667969e-01
   1.1671875e-01
   1.1675781e-01
   1.1679688e-01
   1.1683594e-01
   1.1687500e-01
   1.1691406e-01
   1.1695313e-01
   1.1699219e-01
   1.1703125e-01
   1.1707031e-01
   1.1710938e-01
   1.1714844e-01
   1.1718750e-01
   1.1722656e-01
   1.1726563e-01
   1.1730469e-01
   1.1734375e-01
   1.1738281e-01
   1.1742188e-01
   1.1746094e-01
   1.1750000e-01
   1.1753906e-01
   1.1757813e-01
   1.1761719e-01
   1.1765625e-01
   1.1769531e-01
   1.1773438e-01
   1.1777344e-01
   1.1781250e-01
   1.1785156e-01
   1.1789063e-01
   1.1792969e-01
   1.1796875e-01
   1.1800781e-01
   1.1804688e-01
   1.1808594e-01
   1.1812500e-01
   1.1816406e-01
   1.1820313e-01
   1.1824219e-01
   1.1828125e-01
   1.1832031e-01
   1.1835938e-01
   1.1839844e-01
   1.1843750e-01
   1.1847656e-01
   1.1851563e-01
   1.1855469e-01
   1.1859375e-01
   1.1863281e-01
   1.1867188e-01
   1.1871094e-01
   1.1875000e-01
   1.1878906e-01
   1.1882813e-01
   1.1886719e-01
   1.1890625e-01
   1.1894531e-01
   1.1898438e-01
   1.1902344e-01
   1.1906250e-01
   1.1910156e-01
   1.1914063e-01
   1.1917969e-01
   1.1921875e-01
   1.1925781e-01
   1.1929688e-01
   1.1933594e-01
   1.1937500e-01
   1.1941406e-01
   1.1945313e-01
   1.1949219e-01
   1.1953125e-01
   1.1957031e-01
   1.1960938e-01
   1.1964844e-01
   1.1968750e-01
   1.1972656e-01
   1.1976563e-01
   1.1980469e-01
   1.1984375e-01
   1.1988281e-01
   1.1992188e-01
   1.1996094e-01
   1.2000000e-01
   1.2003906e-01
   1.2007813e-01
   1.2011719e-01
   1.2015625e-01
   1.2019531e-01
   1.2023438e-01
   1.2027344e-01
   1.2031250e-01
   1.2035156e-01
   1.2039063e-01
   1.2042969e-01
   1.2046875e-01
   1.2050781e-01
   1.2054688e-01
   1.2058594e-01
   1.2062500e-01
   1.2066406e-01
   1.2070313e-01
   1.2074219e-01
   1.2078125e-01
   1.2082031e-01
   1.2085938e-01
   1.2089844e-01
   1.2093750e-01
   1.2097656e-01
   1.2101563e-01
   1.2105469e-01
   1.2109375e-01
   1.2113281e-01
   1.2117188e-01
   1.2121094e-01
   1.2125000e-01
   1.2128906e-01
   1.2132813e-01
   1.2136719e-01
   1.2140625e-01
   1.2144531e-01
   1.2148438e-01
   1.2152344e-01
   1.2156250e-01
   1.2160156e-01
   1.2164063e-01
   1.2167969e-01
   1.2171875e-01
   1.2175781e-01
   1.2179688e-01
   1.2183594e-01
   1.2187500e-01
   1.2191406e-01
   1.2195313e-01
   1.2199219e-01
   1.2203125e-01
   1.2207031e-01
   1.2210938e-01
   1.2214844e-01
   1.2218750e-01
   1.2222656e-01
   1.2226563e-01
   1.2230469e-01
   1.2234375e-01
   1.2238281e-01
   1.2242188e-01
   1.2246094e-01
   1.2250000e-01
   1.2253906e-01
   1.2257813e-01
   1.2261719e-01
   1.2265625e-01
   1.2269531e-01
   1.2273438e-01
   1.2277344e-01
   1.2281250e-01
   1.2285156e-01
   1.2289063e-01
   1.2292969e-01
   1.2296875e-01
   1.2300781e-01
   1.2304688e-01
   1.2308594e-01
   1.2312500e-01
   1.2316406e-01
   1.2320313e-01
   1.2324219e-01
   1.2328125e-01
   1.2332031e-01
   1.2335938e-01
   1.2339844e-01
   1.2343750e-01
   1.2347656e-01
   1.2351563e-01
   1.2355469e-01
   1.2359375e-01
   1.2363281e-01
   1.2367188e-01
   1.2371094e-01
   1.2375000e-01
   1.2378906e-01
   1.2382813e-01
   1.2386719e-01
   1.2390625e-01
   1.2394531e-01
   1.2398438e-01
   1.2402344e-01
   1.2406250e-01
   1.2410156e-01
   1.2414063e-01
   1.2417969e-01
   1.2421875e-01
   1.2425781e-01
   1.2429688e-01
   1.2433594e-01
   1.2437500e-01
   1.2441406e-01
   1.2445313e-01
   1.2449219e-01
   1.2453125e-01
   1.2457031e-01
   1.2460938e-01
   1.2464844e-01
   1.2468750e-01
   1.2472656e-01
   1.2476563e-01
   1.2480469e-01
   1.2484375e-01
   1.2488281e-01
   1.2492188e-01
   1.2496094e-01
   1.2500000e-01
   1.2503906e-01
   1.2507813e-01
   1.2511719e-01
   1.2515625e-01
   1.2519531e-01
   1.2523438e-01
   1.2527344e-01
   1.2531250e-01
   1.2535156e-01
   1.2539063e-01
   1.2542969e-01
   1.2546875e-01
   1.2550781e-01
   1.2554688e-01
   1.2558594e-01
   1.2562500e-01
   1.2566406e-01
   1.2570313e-01
   1.2574219e-01
   1.2578125e-01
   1.2582031e-01
   1.2585938e-01
   1.2589844e-01
   1.2593750e-01
   1.2597656e-01
   1.2601563e-01
   1.2605469e-01
   1.2609375e-01
   1.2613281e-01
   1.2617188e-01
   1.2621094e-01
   1.2625000e-01
   1.2628906e-01
   1.2632813e-01
   1.2636719e-01
   1.2640625e-01
   1.2644531e-01
   1.2648438e-01
   1.2652344e-01
   1.2656250e-01
   1.2660156e-01
   1.2664063e-01
   1.2667969e-01
   1.2671875e-01
   1.2675781e-01
   1.2679688e-01
   1.2683594e-01
   1.2687500e-01
   1.2691406e-01
   1.2695313e-01
   1.2699219e-01
   1.2703125e-01
   1.2707031e-01
   1.2710938e-01
   1.2714844e-01
   1.2718750e-01
   1.2722656e-01
   1.2726562e-01
   1.2730469e-01
   1.2734375e-01
   1.2738281e-01
   1.2742188e-01
   1.2746094e-01
   1.2750000e-01
   1.2753906e-01
   1.2757813e-01
   1.2761719e-01
   1.2765625e-01
   1.2769531e-01
   1.2773438e-01
   1.2777344e-01
   1.2781250e-01
   1.2785156e-01
   1.2789063e-01
   1.2792969e-01
   1.2796875e-01
   1.2800781e-01
   1.2804688e-01
   1.2808594e-01
   1.2812500e-01
   1.2816406e-01
   1.2820313e-01
   1.2824219e-01
   1.2828125e-01
   1.2832031e-01
   1.2835938e-01
   1.2839844e-01
   1.2843750e-01
   1.2847656e-01
   1.2851562e-01
   1.2855469e-01
   1.2859375e-01
   1.2863281e-01
   1.2867187e-01
   1.2871094e-01
   1.2875000e-01
   1.2878906e-01
   1.2882813e-01
   1.2886719e-01
   1.2890625e-01
   1.2894531e-01
   1.2898438e-01
   1.2902344e-01
   1.2906250e-01
   1.2910156e-01
   1.2914063e-01
   1.2917969e-01
   1.2921875e-01
   1.2925781e-01
   1.2929688e-01
   1.2933594e-01
   1.2937500e-01
   1.2941406e-01
   1.2945313e-01
   1.2949219e-01
   1.2953125e-01
   1.2957031e-01
   1.2960938e-01
   1.2964844e-01
   1.2968750e-01
   1.2972656e-01
   1.2976563e-01
   1.2980469e-01
   1.2984375e-01
   1.2988281e-01
   1.2992188e-01
   1.2996094e-01
   1.3000000e-01
   1.3003906e-01
   1.3007813e-01
   1.3011719e-01
   1.3015625e-01
   1.3019531e-01
   1.3023438e-01
   1.3027344e-01
   1.3031250e-01
   1.3035156e-01
   1.3039063e-01
   1.3042969e-01
   1.3046875e-01
   1.3050781e-01
   1.3054688e-01
   1.3058594e-01
   1.3062500e-01
   1.3066406e-01
   1.3070313e-01
   1.3074219e-01
   1.3078125e-01
   1.3082031e-01
   1.3085938e-01
   1.3089844e-01
   1.3093750e-01
   1.3097656e-01
   1.3101563e-01
   1.3105469e-01
   1.3109375e-01
   1.3113281e-01
   1.3117187e-01
   1.3121094e-01
   1.3125000e-01
   1.3128906e-01
   1.3132813e-01
   1.3136719e-01
   1.3140625e-01
   1.3144531e-01
   1.3148438e-01
   1.3152344e-01
   1.3156250e-01
   1.3160156e-01
   1.3164063e-01
   1.3167969e-01
   1.3171875e-01
   1.3175781e-01
   1.3179688e-01
   1.3183594e-01
   1.3187500e-01
   1.3191406e-01
   1.3195313e-01
   1.3199219e-01
   1.3203125e-01
   1.3207031e-01
   1.3210938e-01
   1.3214844e-01
   1.3218750e-01
   1.3222656e-01
   1.3226563e-01
   1.3230469e-01
   1.3234375e-01
   1.3238281e-01
   1.3242188e-01
   1.3246094e-01
   1.3250000e-01
   1.3253906e-01
   1.3257812e-01
   1.3261719e-01
   1.3265625e-01
   1.3269531e-01
   1.3273438e-01
   1.3277344e-01
   1.3281250e-01
   1.3285156e-01
   1.3289063e-01
   1.3292969e-01
   1.3296875e-01
   1.3300781e-01
   1.3304688e-01
   1.3308594e-01
   1.3312500e-01
   1.3316406e-01
   1.3320313e-01
   1.3324219e-01
   1.3328125e-01
   1.3332031e-01
   1.3335938e-01
   1.3339844e-01
   1.3343750e-01
   1.3347656e-01
   1.3351563e-01
   1.3355469e-01
   1.3359375e-01
   1.3363281e-01
   1.3367188e-01
   1.3371094e-01
   1.3375000e-01
   1.3378906e-01
   1.3382813e-01
   1.3386719e-01
   1.3390625e-01
   1.3394531e-01
   1.3398438e-01
   1.3402344e-01
   1.3406250e-01
   1.3410156e-01
   1.3414063e-01
   1.3417969e-01
   1.3421875e-01
   1.3425781e-01
   1.3429688e-01
   1.3433594e-01
   1.3437500e-01
   1.3441406e-01
   1.3445313e-01
   1.3449219e-01
   1.3453125e-01
   1.3457031e-01
   1.3460938e-01
   1.3464844e-01
   1.3468750e-01
   1.3472656e-01
   1.3476563e-01
   1.3480469e-01
   1.3484375e-01
   1.3488281e-01
   1.3492188e-01
   1.3496094e-01
   1.3500000e-01
   1.3503906e-01
   1.3507812e-01
   1.3511719e-01
   1.3515625e-01
   1.3519531e-01
   1.3523438e-01
   1.3527344e-01
   1.3531250e-01
   1.3535156e-01
   1.3539063e-01
   1.3542969e-01
   1.3546875e-01
   1.3550781e-01
   1.3554688e-01
   1.3558594e-01
   1.3562500e-01
   1.3566406e-01
   1.3570313e-01
   1.3574219e-01
   1.3578125e-01
   1.3582031e-01
   1.3585938e-01
   1.3589844e-01
   1.3593750e-01
   1.3597656e-01
   1.3601563e-01
   1.3605469e-01
   1.3609375e-01
   1.3613281e-01
   1.3617188e-01
   1.3621094e-01
   1.3625000e-01
   1.3628906e-01
   1.3632813e-01
   1.3636719e-01
   1.3640625e-01
   1.3644531e-01
   1.3648437e-01
   1.3652344e-01
   1.3656250e-01
   1.3660156e-01
   1.3664063e-01
   1.3667969e-01
   1.3671875e-01
   1.3675781e-01
   1.3679688e-01
   1.3683594e-01
   1.3687500e-01
   1.3691406e-01
   1.3695313e-01
   1.3699219e-01
   1.3703125e-01
   1.3707031e-01
   1.3710938e-01
   1.3714844e-01
   1.3718750e-01
   1.3722656e-01
   1.3726563e-01
   1.3730469e-01
   1.3734375e-01
   1.3738281e-01
   1.3742188e-01
   1.3746094e-01
   1.3750000e-01
   1.3753906e-01
   1.3757813e-01
   1.3761719e-01
   1.3765625e-01
   1.3769531e-01
   1.3773438e-01
   1.3777344e-01
   1.3781250e-01
   1.3785156e-01
   1.3789063e-01
   1.3792969e-01
   1.3796875e-01
   1.3800781e-01
   1.3804688e-01
   1.3808594e-01
   1.3812500e-01
   1.3816406e-01
   1.3820313e-01
   1.3824219e-01
   1.3828125e-01
   1.3832031e-01
   1.3835938e-01
   1.3839844e-01
   1.3843750e-01
   1.3847656e-01
   1.3851563e-01
   1.3855469e-01
   1.3859375e-01
   1.3863281e-01
   1.3867188e-01
   1.3871094e-01
   1.3875000e-01
   1.3878906e-01
   1.3882813e-01
   1.3886719e-01
   1.3890625e-01
   1.3894531e-01
   1.3898437e-01
   1.3902344e-01
   1.3906250e-01
   1.3910156e-01
   1.3914063e-01
   1.3917969e-01
   1.3921875e-01
   1.3925781e-01
   1.3929688e-01
   1.3933594e-01
   1.3937500e-01
   1.3941406e-01
   1.3945313e-01
   1.3949219e-01
   1.3953125e-01
   1.3957031e-01
   1.3960938e-01
   1.3964844e-01
   1.3968750e-01
   1.3972656e-01
   1.3976563e-01
   1.3980469e-01
   1.3984375e-01
   1.3988281e-01
   1.3992188e-01
   1.3996094e-01
   1.4000000e-01
   1.4003906e-01
   1.4007813e-01
   1.4011719e-01
   1.4015625e-01
   1.4019531e-01
   1.4023438e-01
   1.4027344e-01
   1.4031250e-01
   1.4035156e-01
   1.4039062e-01
   1.4042969e-01
   1.4046875e-01
   1.4050781e-01
   1.4054688e-01
   1.4058594e-01
   1.4062500e-01
   1.4066406e-01
   1.4070313e-01
   1.4074219e-01
   1.4078125e-01
   1.4082031e-01
   1.4085938e-01
   1.4089844e-01
   1.4093750e-01
   1.4097656e-01
   1.4101563e-01
   1.4105469e-01
   1.4109375e-01
   1.4113281e-01
   1.4117188e-01
   1.4121094e-01
   1.4125000e-01
   1.4128906e-01
   1.4132813e-01
   1.4136719e-01
   1.4140625e-01
   1.4144531e-01
   1.4148438e-01
   1.4152344e-01
   1.4156250e-01
   1.4160156e-01
   1.4164063e-01
   1.4167969e-01
   1.4171875e-01
   1.4175781e-01
   1.4179688e-01
   1.4183594e-01
   1.4187500e-01
   1.4191406e-01
   1.4195313e-01
   1.4199219e-01
   1.4203125e-01
   1.4207031e-01
   1.4210938e-01
   1.4214844e-01
   1.4218750e-01
   1.4222656e-01
   1.4226563e-01
   1.4230469e-01
   1.4234375e-01
   1.4238281e-01
   1.4242188e-01
   1.4246094e-01
   1.4250000e-01
   1.4253906e-01
   1.4257813e-01
   1.4261719e-01
   1.4265625e-01
   1.4269531e-01
   1.4273438e-01
   1.4277344e-01
   1.4281250e-01
   1.4285156e-01
   1.4289062e-01
   1.4292969e-01
   1.4296875e-01
   1.4300781e-01
   1.4304688e-01
   1.4308594e-01
   1.4312500e-01
   1.4316406e-01
   1.4320313e-01
   1.4324219e-01
   1.4328125e-01
   1.4332031e-01
   1.4335938e-01
   1.4339844e-01
   1.4343750e-01
   1.4347656e-01
   1.4351563e-01
   1.4355469e-01
   1.4359375e-01
   1.4363281e-01
   1.4367188e-01
   1.4371094e-01
   1.4375000e-01
   1.4378906e-01
   1.4382813e-01
   1.4386719e-01
   1.4390625e-01
   1.4394531e-01
   1.4398438e-01
   1.4402344e-01
   1.4406250e-01
   1.4410156e-01
   1.4414063e-01
   1.4417969e-01
   1.4421875e-01
   1.4425781e-01
   1.4429687e-01
   1.4433594e-01
   1.4437500e-01
   1.4441406e-01
   1.4445313e-01
   1.4449219e-01
   1.4453125e-01
   1.4457031e-01
   1.4460938e-01
   1.4464844e-01
   1.4468750e-01
   1.4472656e-01
   1.4476563e-01
   1.4480469e-01
   1.4484375e-01
   1.4488281e-01
   1.4492188e-01
   1.4496094e-01
   1.4500000e-01
   1.4503906e-01
   1.4507813e-01
   1.4511719e-01
   1.4515625e-01
   1.4519531e-01
   1.4523438e-01
   1.4527344e-01
   1.4531250e-01
   1.4535156e-01
   1.4539063e-01
   1.4542969e-01
   1.4546875e-01
   1.4550781e-01
   1.4554688e-01
   1.4558594e-01
   1.4562500e-01
   1.4566406e-01
   1.4570313e-01
   1.4574219e-01
   1.4578125e-01
   1.4582031e-01
   1.4585938e-01
   1.4589844e-01
   1.4593750e-01
   1.4597656e-01
   1.4601563e-01
   1.4605469e-01
   1.4609375e-01
   1.4613281e-01
   1.4617188e-01
   1.4621094e-01
   1.4625000e-01
   1.4628906e-01
   1.4632813e-01
   1.4636719e-01
   1.4640625e-01
   1.4644531e-01
   1.4648438e-01
   1.4652344e-01
   1.4656250e-01
   1.4660156e-01
   1.4664063e-01
   1.4667969e-01
   1.4671875e-01
   1.4675781e-01
   1.4679687e-01
   1.4683594e-01
   1.4687500e-01
   1.4691406e-01
   1.4695313e-01
   1.4699219e-01
   1.4703125e-01
   1.4707031e-01
   1.4710938e-01
   1.4714844e-01
   1.4718750e-01
   1.4722656e-01
   1.4726563e-01
   1.4730469e-01
   1.4734375e-01
   1.4738281e-01
   1.4742188e-01
   1.4746094e-01
   1.4750000e-01
   1.4753906e-01
   1.4757813e-01
   1.4761719e-01
   1.4765625e-01
   1.4769531e-01
   1.4773438e-01
   1.4777344e-01
   1.4781250e-01
   1.4785156e-01
   1.4789063e-01
   1.4792969e-01
   1.4796875e-01
   1.4800781e-01
   1.4804688e-01
   1.4808594e-01
   1.4812500e-01
   1.4816406e-01
   1.4820312e-01
   1.4824219e-01
   1.4828125e-01
   1.4832031e-01
   1.4835938e-01
   1.4839844e-01
   1.4843750e-01
   1.4847656e-01
   1.4851563e-01
   1.4855469e-01
   1.4859375e-01
   1.4863281e-01
   1.4867188e-01
   1.4871094e-01
   1.4875000e-01
   1.4878906e-01
   1.4882813e-01
   1.4886719e-01
   1.4890625e-01
   1.4894531e-01
   1.4898438e-01
   1.4902344e-01
   1.4906250e-01
   1.4910156e-01
   1.4914063e-01
   1.4917969e-01
   1.4921875e-01
   1.4925781e-01
   1.4929688e-01
   1.4933594e-01
   1.4937500e-01
   1.4941406e-01
   1.4945313e-01
   1.4949219e-01
   1.4953125e-01
   1.4957031e-01
   1.4960938e-01
   1.4964844e-01
   1.4968750e-01
   1.4972656e-01
   1.4976563e-01
   1.4980469e-01
   1.4984375e-01
   1.4988281e-01
   1.4992188e-01
   1.4996094e-01
   1.5000000e-01
   1.5003906e-01
   1.5007813e-01
   1.5011719e-01
   1.5015625e-01
   1.5019531e-01
   1.5023437e-01
   1.5027344e-01
   1.5031250e-01
   1.5035156e-01
   1.5039063e-01
   1.5042969e-01
   1.5046875e-01
   1.5050781e-01
   1.5054688e-01
   1.5058594e-01
   1.5062500e-01
   1.5066406e-01
   1.5070312e-01
   1.5074219e-01
   1.5078125e-01
   1.5082031e-01
   1.5085937e-01
   1.5089844e-01
   1.5093750e-01
   1.5097656e-01
   1.5101562e-01
   1.5105469e-01
   1.5109375e-01
   1.5113281e-01
   1.5117187e-01
   1.5121094e-01
   1.5125000e-01
   1.5128906e-01
   1.5132812e-01
   1.5136719e-01
   1.5140625e-01
   1.5144531e-01
   1.5148438e-01
   1.5152344e-01
   1.5156250e-01
   1.5160156e-01
   1.5164062e-01
   1.5167969e-01
   1.5171875e-01
   1.5175781e-01
   1.5179688e-01
   1.5183594e-01
   1.5187500e-01
   1.5191406e-01
   1.5195312e-01
   1.5199219e-01
   1.5203125e-01
   1.5207031e-01
   1.5210937e-01
   1.5214844e-01
   1.5218750e-01
   1.5222656e-01
   1.5226562e-01
   1.5230469e-01
   1.5234375e-01
   1.5238281e-01
   1.5242187e-01
   1.5246094e-01
   1.5250000e-01
   1.5253906e-01
   1.5257812e-01
   1.5261719e-01
   1.5265625e-01
   1.5269531e-01
   1.5273437e-01
   1.5277344e-01
   1.5281250e-01
   1.5285156e-01
   1.5289063e-01
   1.5292969e-01
   1.5296875e-01
   1.5300781e-01
   1.5304688e-01
   1.5308594e-01
   1.5312500e-01
   1.5316406e-01
   1.5320313e-01
   1.5324219e-01
   1.5328125e-01
   1.5332031e-01
   1.5335937e-01
   1.5339844e-01
   1.5343750e-01
   1.5347656e-01
   1.5351562e-01
   1.5355469e-01
   1.5359375e-01
   1.5363281e-01
   1.5367187e-01
   1.5371094e-01
   1.5375000e-01
   1.5378906e-01
   1.5382812e-01
   1.5386719e-01
   1.5390625e-01
   1.5394531e-01
   1.5398438e-01
   1.5402344e-01
   1.5406250e-01
   1.5410156e-01
   1.5414062e-01
   1.5417969e-01
   1.5421875e-01
   1.5425781e-01
   1.5429688e-01
   1.5433594e-01
   1.5437500e-01
   1.5441406e-01
   1.5445313e-01
   1.5449219e-01
   1.5453125e-01
   1.5457031e-01
   1.5460937e-01
   1.5464844e-01
   1.5468750e-01
   1.5472656e-01
   1.5476562e-01
   1.5480469e-01
   1.5484375e-01
   1.5488281e-01
   1.5492187e-01
   1.5496094e-01
   1.5500000e-01
   1.5503906e-01
   1.5507812e-01
   1.5511719e-01
   1.5515625e-01
   1.5519531e-01
   1.5523437e-01
   1.5527344e-01
   1.5531250e-01
   1.5535156e-01
   1.5539063e-01
   1.5542969e-01
   1.5546875e-01
   1.5550781e-01
   1.5554687e-01
   1.5558594e-01
   1.5562500e-01
   1.5566406e-01
   1.5570313e-01
   1.5574219e-01
   1.5578125e-01
   1.5582031e-01
   1.5585937e-01
   1.5589844e-01
   1.5593750e-01
   1.5597656e-01
   1.5601562e-01
   1.5605469e-01
   1.5609375e-01
   1.5613281e-01
   1.5617187e-01
   1.5621094e-01
   1.5625000e-01
   1.5628906e-01
   1.5632812e-01
   1.5636719e-01
   1.5640625e-01
   1.5644531e-01
   1.5648437e-01
   1.5652344e-01
   1.5656250e-01
   1.5660156e-01
   1.5664062e-01
   1.5667969e-01
   1.5671875e-01
   1.5675781e-01
   1.5679688e-01
   1.5683594e-01
   1.5687500e-01
   1.5691406e-01
   1.5695313e-01
   1.5699219e-01
   1.5703125e-01
   1.5707031e-01
   1.5710938e-01
   1.5714844e-01
   1.5718750e-01
   1.5722656e-01
   1.5726562e-01
   1.5730469e-01
   1.5734375e-01
   1.5738281e-01
   1.5742187e-01
   1.5746094e-01
   1.5750000e-01
   1.5753906e-01
   1.5757812e-01
   1.5761719e-01
   1.5765625e-01
   1.5769531e-01
   1.5773437e-01
   1.5777344e-01
   1.5781250e-01
   1.5785156e-01
   1.5789063e-01
   1.5792969e-01
   1.5796875e-01
   1.5800781e-01
   1.5804687e-01
   1.5808594e-01
   1.5812500e-01
   1.5816406e-01
   1.5820313e-01
   1.5824219e-01
   1.5828125e-01
   1.5832031e-01
   1.5835938e-01
   1.5839844e-01
   1.5843750e-01
   1.5847656e-01
   1.5851562e-01
   1.5855469e-01
   1.5859375e-01
   1.5863281e-01
   1.5867187e-01
   1.5871094e-01
   1.5875000e-01
   1.5878906e-01
   1.5882812e-01
   1.5886719e-01
   1.5890625e-01
   1.5894531e-01
   1.5898437e-01
   1.5902344e-01
   1.5906250e-01
   1.5910156e-01
   1.5914062e-01
   1.5917969e-01
   1.5921875e-01
   1.5925781e-01
   1.5929688e-01
   1.5933594e-01
   1.5937500e-01
   1.5941406e-01
   1.5945312e-01
   1.5949219e-01
   1.5953125e-01
   1.5957031e-01
   1.5960938e-01
   1.5964844e-01
   1.5968750e-01
   1.5972656e-01
   1.5976562e-01
   1.5980469e-01
   1.5984375e-01
   1.5988281e-01
   1.5992187e-01
   1.5996094e-01
   1.6000000e-01
   1.6003906e-01
   1.6007812e-01
   1.6011719e-01
   1.6015625e-01
   1.6019531e-01
   1.6023437e-01
   1.6027344e-01
   1.6031250e-01
   1.6035156e-01
   1.6039062e-01
   1.6042969e-01
   1.6046875e-01
   1.6050781e-01
   1.6054687e-01
   1.6058594e-01
   1.6062500e-01
   1.6066406e-01
   1.6070313e-01
   1.6074219e-01
   1.6078125e-01
   1.6082031e-01
   1.6085938e-01
   1.6089844e-01
   1.6093750e-01
   1.6097656e-01
   1.6101563e-01
   1.6105469e-01
   1.6109375e-01
   1.6113281e-01
   1.6117187e-01
   1.6121094e-01
   1.6125000e-01
   1.6128906e-01
   1.6132812e-01
   1.6136719e-01
   1.6140625e-01
   1.6144531e-01
   1.6148437e-01
   1.6152344e-01
   1.6156250e-01
   1.6160156e-01
   1.6164062e-01
   1.6167969e-01
   1.6171875e-01
   1.6175781e-01
   1.6179688e-01
   1.6183594e-01
   1.6187500e-01
   1.6191406e-01
   1.6195312e-01
   1.6199219e-01
   1.6203125e-01
   1.6207031e-01
   1.6210938e-01
   1.6214844e-01
   1.6218750e-01
   1.6222656e-01
   1.6226563e-01
   1.6230469e-01
   1.6234375e-01
   1.6238281e-01
   1.6242187e-01
   1.6246094e-01
   1.6250000e-01
   1.6253906e-01
   1.6257812e-01
   1.6261719e-01
   1.6265625e-01
   1.6269531e-01
   1.6273437e-01
   1.6277344e-01
   1.6281250e-01
   1.6285156e-01
   1.6289062e-01
   1.6292969e-01
   1.6296875e-01
   1.6300781e-01
   1.6304687e-01
   1.6308594e-01
   1.6312500e-01
   1.6316406e-01
   1.6320313e-01
   1.6324219e-01
   1.6328125e-01
   1.6332031e-01
   1.6335937e-01
   1.6339844e-01
   1.6343750e-01
   1.6347656e-01
   1.6351563e-01
   1.6355469e-01
   1.6359375e-01
   1.6363281e-01
   1.6367187e-01
   1.6371094e-01
   1.6375000e-01
   1.6378906e-01
   1.6382812e-01
   1.6386719e-01
   1.6390625e-01
   1.6394531e-01
   1.6398437e-01
   1.6402344e-01
   1.6406250e-01
   1.6410156e-01
   1.6414062e-01
   1.6417969e-01
   1.6421875e-01
   1.6425781e-01
   1.6429687e-01
   1.6433594e-01
   1.6437500e-01
   1.6441406e-01
   1.6445312e-01
   1.6449219e-01
   1.6453125e-01
   1.6457031e-01
   1.6460938e-01
   1.6464844e-01
   1.6468750e-01
   1.6472656e-01
   1.6476563e-01
   1.6480469e-01
   1.6484375e-01
   1.6488281e-01
   1.6492188e-01
   1.6496094e-01
   1.6500000e-01
   1.6503906e-01
   1.6507812e-01
   1.6511719e-01
   1.6515625e-01
   1.6519531e-01
   1.6523437e-01
   1.6527344e-01
   1.6531250e-01
   1.6535156e-01
   1.6539062e-01
   1.6542969e-01
   1.6546875e-01
   1.6550781e-01
   1.6554687e-01
   1.6558594e-01
   1.6562500e-01
   1.6566406e-01
   1.6570313e-01
   1.6574219e-01
   1.6578125e-01
   1.6582031e-01
   1.6585937e-01
   1.6589844e-01
   1.6593750e-01
   1.6597656e-01
   1.6601563e-01
   1.6605469e-01
   1.6609375e-01
   1.6613281e-01
   1.6617188e-01
   1.6621094e-01
   1.6625000e-01
   1.6628906e-01
   1.6632812e-01
   1.6636719e-01
   1.6640625e-01
   1.6644531e-01
   1.6648437e-01
   1.6652344e-01
   1.6656250e-01
   1.6660156e-01
   1.6664062e-01
   1.6667969e-01
   1.6671875e-01
   1.6675781e-01
   1.6679687e-01
   1.6683594e-01
   1.6687500e-01
   1.6691406e-01
   1.6695312e-01
   1.6699219e-01
   1.6703125e-01
   1.6707031e-01
   1.6710938e-01
   1.6714844e-01
   1.6718750e-01
   1.6722656e-01
   1.6726562e-01
   1.6730469e-01
   1.6734375e-01
   1.6738281e-01
   1.6742188e-01
   1.6746094e-01
   1.6750000e-01
   1.6753906e-01
   1.6757812e-01
   1.6761719e-01
   1.6765625e-01
   1.6769531e-01
   1.6773437e-01
   1.6777344e-01
   1.6781250e-01
   1.6785156e-01
   1.6789062e-01
   1.6792969e-01
   1.6796875e-01
   1.6800781e-01
   1.6804687e-01
   1.6808594e-01
   1.6812500e-01
   1.6816406e-01
   1.6820312e-01
   1.6824219e-01
   1.6828125e-01
   1.6832031e-01
   1.6835937e-01
   1.6839844e-01
   1.6843750e-01
   1.6847656e-01
   1.6851563e-01
   1.6855469e-01
   1.6859375e-01
   1.6863281e-01
   1.6867188e-01
   1.6871094e-01
   1.6875000e-01
   1.6878906e-01
   1.6882813e-01
   1.6886719e-01
   1.6890625e-01
   1.6894531e-01
   1.6898437e-01
   1.6902344e-01
   1.6906250e-01
   1.6910156e-01
   1.6914062e-01
   1.6917969e-01
   1.6921875e-01
   1.6925781e-01
   1.6929687e-01
   1.6933594e-01
   1.6937500e-01
   1.6941406e-01
   1.6945312e-01
   1.6949219e-01
   1.6953125e-01
   1.6957031e-01
   1.6960937e-01
   1.6964844e-01
   1.6968750e-01
   1.6972656e-01
   1.6976562e-01
   1.6980469e-01
   1.6984375e-01
   1.6988281e-01
   1.6992188e-01
   1.6996094e-01
   1.7000000e-01
   1.7003906e-01
   1.7007813e-01
   1.7011719e-01
   1.7015625e-01
   1.7019531e-01
   1.7023437e-01
   1.7027344e-01
   1.7031250e-01
   1.7035156e-01
   1.7039062e-01
   1.7042969e-01
   1.7046875e-01
   1.7050781e-01
   1.7054687e-01
   1.7058594e-01
   1.7062500e-01
   1.7066406e-01
   1.7070312e-01
   1.7074219e-01
   1.7078125e-01
   1.7082031e-01
   1.7085937e-01
   1.7089844e-01
   1.7093750e-01
   1.7097656e-01
   1.7101563e-01
   1.7105469e-01
   1.7109375e-01
   1.7113281e-01
   1.7117188e-01
   1.7121094e-01
   1.7125000e-01
   1.7128906e-01
   1.7132813e-01
   1.7136719e-01
   1.7140625e-01
   1.7144531e-01
   1.7148437e-01
   1.7152344e-01
   1.7156250e-01
   1.7160156e-01
   1.7164062e-01
   1.7167969e-01
   1.7171875e-01
   1.7175781e-01
   1.7179687e-01
   1.7183594e-01
   1.7187500e-01
   1.7191406e-01
   1.7195312e-01
   1.7199219e-01
   1.7203125e-01
   1.7207031e-01
   1.7210937e-01
   1.7214844e-01
   1.7218750e-01
   1.7222656e-01
   1.7226562e-01
   1.7230469e-01
   1.7234375e-01
   1.7238281e-01
   1.7242188e-01
   1.7246094e-01
   1.7250000e-01
   1.7253906e-01
   1.7257813e-01
   1.7261719e-01
   1.7265625e-01
   1.7269531e-01
   1.7273438e-01
   1.7277344e-01
   1.7281250e-01
   1.7285156e-01
   1.7289062e-01
   1.7292969e-01
   1.7296875e-01
   1.7300781e-01
   1.7304687e-01
   1.7308594e-01
   1.7312500e-01
   1.7316406e-01
   1.7320312e-01
   1.7324219e-01
   1.7328125e-01
   1.7332031e-01
   1.7335937e-01
   1.7339844e-01
   1.7343750e-01
   1.7347656e-01
   1.7351562e-01
   1.7355469e-01
   1.7359375e-01
   1.7363281e-01
   1.7367187e-01
   1.7371094e-01
   1.7375000e-01
   1.7378906e-01
   1.7382813e-01
   1.7386719e-01
   1.7390625e-01
   1.7394531e-01
   1.7398438e-01
   1.7402344e-01
   1.7406250e-01
   1.7410156e-01
   1.7414062e-01
   1.7417969e-01
   1.7421875e-01
   1.7425781e-01
   1.7429687e-01
   1.7433594e-01
   1.7437500e-01
   1.7441406e-01
   1.7445312e-01
   1.7449219e-01
   1.7453125e-01
   1.7457031e-01
   1.7460937e-01
   1.7464844e-01
   1.7468750e-01
   1.7472656e-01
   1.7476562e-01
   1.7480469e-01
   1.7484375e-01
   1.7488281e-01
   1.7492188e-01
   1.7496094e-01
   1.7500000e-01
   1.7503906e-01
   1.7507813e-01
   1.7511719e-01
   1.7515625e-01
   1.7519531e-01
   1.7523438e-01
   1.7527344e-01
   1.7531250e-01
   1.7535156e-01
   1.7539062e-01
   1.7542969e-01
   1.7546875e-01
   1.7550781e-01
   1.7554687e-01
   1.7558594e-01
   1.7562500e-01
   1.7566406e-01
   1.7570312e-01
   1.7574219e-01
   1.7578125e-01
   1.7582031e-01
   1.7585937e-01
   1.7589844e-01
   1.7593750e-01
   1.7597656e-01
   1.7601562e-01
   1.7605469e-01
   1.7609375e-01
   1.7613281e-01
   1.7617187e-01
   1.7621094e-01
   1.7625000e-01
   1.7628906e-01
   1.7632813e-01
   1.7636719e-01
   1.7640625e-01
   1.7644531e-01
   1.7648438e-01
   1.7652344e-01
   1.7656250e-01
   1.7660156e-01
   1.7664063e-01
   1.7667969e-01
   1.7671875e-01
   1.7675781e-01
   1.7679687e-01
   1.7683594e-01
   1.7687500e-01
   1.7691406e-01
   1.7695312e-01
   1.7699219e-01
   1.7703125e-01
   1.7707031e-01
   1.7710937e-01
   1.7714844e-01
   1.7718750e-01
   1.7722656e-01
   1.7726562e-01
   1.7730469e-01
   1.7734375e-01
   1.7738281e-01
   1.7742187e-01
   1.7746094e-01
   1.7750000e-01
   1.7753906e-01
   1.7757812e-01
   1.7761719e-01
   1.7765625e-01
   1.7769531e-01
   1.7773438e-01
   1.7777344e-01
   1.7781250e-01
   1.7785156e-01
   1.7789063e-01
   1.7792969e-01
   1.7796875e-01
   1.7800781e-01
   1.7804687e-01
   1.7808594e-01
   1.7812500e-01
   1.7816406e-01
   1.7820312e-01
   1.7824219e-01
   1.7828125e-01
   1.7832031e-01
   1.7835937e-01
   1.7839844e-01
   1.7843750e-01
   1.7847656e-01
   1.7851562e-01
   1.7855469e-01
   1.7859375e-01
   1.7863281e-01
   1.7867187e-01
   1.7871094e-01
   1.7875000e-01
   1.7878906e-01
   1.7882813e-01
   1.7886719e-01
   1.7890625e-01
   1.7894531e-01
   1.7898438e-01
   1.7902344e-01
   1.7906250e-01
   1.7910156e-01
   1.7914063e-01
   1.7917969e-01
   1.7921875e-01
   1.7925781e-01
   1.7929687e-01
   1.7933594e-01
   1.7937500e-01
   1.7941406e-01
   1.7945312e-01
   1.7949219e-01
   1.7953125e-01
   1.7957031e-01
   1.7960937e-01
   1.7964844e-01
   1.7968750e-01
   1.7972656e-01
   1.7976562e-01
   1.7980469e-01
   1.7984375e-01
   1.7988281e-01
   1.7992187e-01
   1.7996094e-01
   1.8000000e-01
   1.8003906e-01
   1.8007812e-01
   1.8011719e-01
   1.8015625e-01
   1.8019531e-01
   1.8023438e-01
   1.8027344e-01
   1.8031250e-01
   1.8035156e-01
   1.8039063e-01
   1.8042969e-01
   1.8046875e-01
   1.8050781e-01
   1.8054688e-01
   1.8058594e-01
   1.8062500e-01
   1.8066406e-01
   1.8070312e-01
   1.8074219e-01
   1.8078125e-01
   1.8082031e-01
   1.8085937e-01
   1.8089844e-01
   1.8093750e-01
   1.8097656e-01
   1.8101562e-01
   1.8105469e-01
   1.8109375e-01
   1.8113281e-01
   1.8117187e-01
   1.8121094e-01
   1.8125000e-01
   1.8128906e-01
   1.8132812e-01
   1.8136719e-01
   1.8140625e-01
   1.8144531e-01
   1.8148437e-01
   1.8152344e-01
   1.8156250e-01
   1.8160156e-01
   1.8164063e-01
   1.8167969e-01
   1.8171875e-01
   1.8175781e-01
   1.8179688e-01
   1.8183594e-01
   1.8187500e-01
   1.8191406e-01
   1.8195312e-01
   1.8199219e-01
   1.8203125e-01
   1.8207031e-01
   1.8210937e-01
   1.8214844e-01
   1.8218750e-01
   1.8222656e-01
   1.8226562e-01
   1.8230469e-01
   1.8234375e-01
   1.8238281e-01
   1.8242187e-01
   1.8246094e-01
   1.8250000e-01
   1.8253906e-01
   1.8257812e-01
   1.8261719e-01
   1.8265625e-01
   1.8269531e-01
   1.8273438e-01
   1.8277344e-01
   1.8281250e-01
   1.8285156e-01
   1.8289063e-01
   1.8292969e-01
   1.8296875e-01
   1.8300781e-01
   1.8304688e-01
   1.8308594e-01
   1.8312500e-01
   1.8316406e-01
   1.8320312e-01
   1.8324219e-01
   1.8328125e-01
   1.8332031e-01
   1.8335937e-01
   1.8339844e-01
   1.8343750e-01
   1.8347656e-01
   1.8351562e-01
   1.8355469e-01
   1.8359375e-01
   1.8363281e-01
   1.8367187e-01
   1.8371094e-01
   1.8375000e-01
   1.8378906e-01
   1.8382812e-01
   1.8386719e-01
   1.8390625e-01
   1.8394531e-01
   1.8398437e-01
   1.8402344e-01
   1.8406250e-01
   1.8410156e-01
   1.8414063e-01
   1.8417969e-01
   1.8421875e-01
   1.8425781e-01
   1.8429688e-01
   1.8433594e-01
   1.8437500e-01
   1.8441406e-01
   1.8445313e-01
   1.8449219e-01
   1.8453125e-01
   1.8457031e-01
   1.8460937e-01
   1.8464844e-01
   1.8468750e-01
   1.8472656e-01
   1.8476562e-01
   1.8480469e-01
   1.8484375e-01
   1.8488281e-01
   1.8492187e-01
   1.8496094e-01
   1.8500000e-01
   1.8503906e-01
   1.8507812e-01
   1.8511719e-01
   1.8515625e-01
   1.8519531e-01
   1.8523437e-01
   1.8527344e-01
   1.8531250e-01
   1.8535156e-01
   1.8539063e-01
   1.8542969e-01
   1.8546875e-01
   1.8550781e-01
   1.8554688e-01
   1.8558594e-01
   1.8562500e-01
   1.8566406e-01
   1.8570313e-01
   1.8574219e-01
   1.8578125e-01
   1.8582031e-01
   1.8585937e-01
   1.8589844e-01
   1.8593750e-01
   1.8597656e-01
   1.8601562e-01
   1.8605469e-01
   1.8609375e-01
   1.8613281e-01
   1.8617187e-01
   1.8621094e-01
   1.8625000e-01
   1.8628906e-01
   1.8632812e-01
   1.8636719e-01
   1.8640625e-01
   1.8644531e-01
   1.8648437e-01
   1.8652344e-01
   1.8656250e-01
   1.8660156e-01
   1.8664063e-01
   1.8667969e-01
   1.8671875e-01
   1.8675781e-01
   1.8679688e-01
   1.8683594e-01
   1.8687500e-01
   1.8691406e-01
   1.8695313e-01
   1.8699219e-01
   1.8703125e-01
   1.8707031e-01
   1.8710937e-01
   1.8714844e-01
   1.8718750e-01
   1.8722656e-01
   1.8726562e-01
   1.8730469e-01
   1.8734375e-01
   1.8738281e-01
   1.8742187e-01
   1.8746094e-01
   1.8750000e-01
   1.8753906e-01
   1.8757812e-01
   1.8761719e-01
   1.8765625e-01
   1.8769531e-01
   1.8773437e-01
   1.8777344e-01
   1.8781250e-01
   1.8785156e-01
   1.8789062e-01
   1.8792969e-01
   1.8796875e-01
   1.8800781e-01
   1.8804688e-01
   1.8808594e-01
   1.8812500e-01
   1.8816406e-01
   1.8820313e-01
   1.8824219e-01
   1.8828125e-01
   1.8832031e-01
   1.8835938e-01
   1.8839844e-01
   1.8843750e-01
   1.8847656e-01
   1.8851562e-01
   1.8855469e-01
   1.8859375e-01
   1.8863281e-01
   1.8867187e-01
   1.8871094e-01
   1.8875000e-01
   1.8878906e-01
   1.8882812e-01
   1.8886719e-01
   1.8890625e-01
   1.8894531e-01
   1.8898437e-01
   1.8902344e-01
   1.8906250e-01
   1.8910156e-01
   1.8914062e-01
   1.8917969e-01
   1.8921875e-01
   1.8925781e-01
   1.8929688e-01
   1.8933594e-01
   1.8937500e-01
   1.8941406e-01
   1.8945313e-01
   1.8949219e-01
   1.8953125e-01
   1.8957031e-01
   1.8960938e-01
   1.8964844e-01
   1.8968750e-01
   1.8972656e-01
   1.8976562e-01
   1.8980469e-01
   1.8984375e-01
   1.8988281e-01
   1.8992187e-01
   1.8996094e-01
   1.9000000e-01
   1.9003906e-01
   1.9007812e-01
   1.9011719e-01
   1.9015625e-01
   1.9019531e-01
   1.9023437e-01
   1.9027344e-01
   1.9031250e-01
   1.9035156e-01
   1.9039062e-01
   1.9042969e-01
   1.9046875e-01
   1.9050781e-01
   1.9054688e-01
   1.9058594e-01
   1.9062500e-01
   1.9066406e-01
   1.9070313e-01
   1.9074219e-01
   1.9078125e-01
   1.9082031e-01
   1.9085938e-01
   1.9089844e-01
   1.9093750e-01
   1.9097656e-01
   1.9101562e-01
   1.9105469e-01
   1.9109375e-01
   1.9113281e-01
   1.9117187e-01
   1.9121094e-01
   1.9125000e-01
   1.9128906e-01
   1.9132812e-01
   1.9136719e-01
   1.9140625e-01
   1.9144531e-01
   1.9148437e-01
   1.9152344e-01
   1.9156250e-01
   1.9160156e-01
   1.9164062e-01
   1.9167969e-01
   1.9171875e-01
   1.9175781e-01
   1.9179687e-01
   1.9183594e-01
   1.9187500e-01
   1.9191406e-01
   1.9195313e-01
   1.9199219e-01
   1.9203125e-01
   1.9207031e-01
   1.9210938e-01
   1.9214844e-01
   1.9218750e-01
   1.9222656e-01
   1.9226563e-01
   1.9230469e-01
   1.9234375e-01
   1.9238281e-01
   1.9242187e-01
   1.9246094e-01
   1.9250000e-01
   1.9253906e-01
   1.9257812e-01
   1.9261719e-01
   1.9265625e-01
   1.9269531e-01
   1.9273437e-01
   1.9277344e-01
   1.9281250e-01
   1.9285156e-01
   1.9289062e-01
   1.9292969e-01
   1.9296875e-01
   1.9300781e-01
   1.9304687e-01
   1.9308594e-01
   1.9312500e-01
   1.9316406e-01
   1.9320313e-01
   1.9324219e-01
   1.9328125e-01
   1.9332031e-01
   1.9335938e-01
   1.9339844e-01
   1.9343750e-01
   1.9347656e-01
   1.9351563e-01
   1.9355469e-01
   1.9359375e-01
   1.9363281e-01
   1.9367187e-01
   1.9371094e-01
   1.9375000e-01
   1.9378906e-01
   1.9382812e-01
   1.9386719e-01
   1.9390625e-01
   1.9394531e-01
   1.9398437e-01
   1.9402344e-01
   1.9406250e-01
   1.9410156e-01
   1.9414062e-01
   1.9417969e-01
   1.9421875e-01
   1.9425781e-01
   1.9429687e-01
   1.9433594e-01
   1.9437500e-01
   1.9441406e-01
   1.9445313e-01
   1.9449219e-01
   1.9453125e-01
   1.9457031e-01
   1.9460938e-01
   1.9464844e-01
   1.9468750e-01
   1.9472656e-01
   1.9476563e-01
   1.9480469e-01
   1.9484375e-01
   1.9488281e-01
   1.9492187e-01
   1.9496094e-01
   1.9500000e-01
   1.9503906e-01
   1.9507812e-01
   1.9511719e-01
   1.9515625e-01
   1.9519531e-01
   1.9523437e-01
   1.9527344e-01
   1.9531250e-01
   1.9535156e-01
   1.9539062e-01
   1.9542969e-01
   1.9546875e-01
   1.9550781e-01
   1.9554687e-01
   1.9558594e-01
   1.9562500e-01
   1.9566406e-01
   1.9570312e-01
   1.9574219e-01
   1.9578125e-01
   1.9582031e-01
   1.9585938e-01
   1.9589844e-01
   1.9593750e-01
   1.9597656e-01
   1.9601563e-01
   1.9605469e-01
   1.9609375e-01
   1.9613281e-01
   1.9617188e-01
   1.9621094e-01
   1.9625000e-01
   1.9628906e-01
   1.9632812e-01
   1.9636719e-01
   1.9640625e-01
   1.9644531e-01
   1.9648437e-01
   1.9652344e-01
   1.9656250e-01
   1.9660156e-01
   1.9664062e-01
   1.9667969e-01
   1.9671875e-01
   1.9675781e-01
   1.9679687e-01
   1.9683594e-01
   1.9687500e-01
   1.9691406e-01
   1.9695312e-01
   1.9699219e-01
   1.9703125e-01
   1.9707031e-01
   1.9710938e-01
   1.9714844e-01
   1.9718750e-01
   1.9722656e-01
   1.9726563e-01
   1.9730469e-01
   1.9734375e-01
   1.9738281e-01
   1.9742188e-01
   1.9746094e-01
   1.9750000e-01
   1.9753906e-01
   1.9757812e-01
   1.9761719e-01
   1.9765625e-01
   1.9769531e-01
   1.9773437e-01
   1.9777344e-01
   1.9781250e-01
   1.9785156e-01
   1.9789062e-01
   1.9792969e-01
   1.9796875e-01
   1.9800781e-01
   1.9804687e-01
   1.9808594e-01
   1.9812500e-01
   1.9816406e-01
   1.9820312e-01
   1.9824219e-01
   1.9828125e-01
   1.9832031e-01
   1.9835938e-01
   1.9839844e-01
   1.9843750e-01
   1.9847656e-01
   1.9851563e-01
   1.9855469e-01
   1.9859375e-01
   1.9863281e-01
   1.9867188e-01
   1.9871094e-01
   1.9875000e-01
   1.9878906e-01
   1.9882812e-01
   1.9886719e-01
   1.9890625e-01
   1.9894531e-01
   1.9898437e-01
   1.9902344e-01
   1.9906250e-01
   1.9910156e-01
   1.9914062e-01
   1.9917969e-01
   1.9921875e-01
   1.9925781e-01
   1.9929687e-01
   1.9933594e-01
   1.9937500e-01
   1.9941406e-01
   1.9945312e-01
   1.9949219e-01
   1.9953125e-01
   1.9957031e-01
   1.9960937e-01
   1.9964844e-01
   1.9968750e-01
   1.9972656e-01
   1.9976563e-01
   1.9980469e-01
   1.9984375e-01
   1.9988281e-01
   1.9992188e-01
   1.9996094e-01
   2.0000000e-01
   2.0003906e-01
   2.0007813e-01
   2.0011719e-01
   2.0015625e-01
   2.0019531e-01
   2.0023438e-01
   2.0027344e-01
   2.0031250e-01
   2.0035156e-01
   2.0039063e-01
   2.0042969e-01
   2.0046875e-01
   2.0050781e-01
   2.0054688e-01
   2.0058594e-01
   2.0062500e-01
   2.0066406e-01
   2.0070313e-01
   2.0074219e-01
   2.0078125e-01
   2.0082031e-01
   2.0085938e-01
   2.0089844e-01
   2.0093750e-01
   2.0097656e-01
   2.0101563e-01
   2.0105469e-01
   2.0109375e-01
   2.0113281e-01
   2.0117188e-01
   2.0121094e-01
   2.0125000e-01
   2.0128906e-01
   2.0132813e-01
   2.0136719e-01
   2.0140625e-01
   2.0144531e-01
   2.0148438e-01
   2.0152344e-01
   2.0156250e-01
   2.0160156e-01
   2.0164063e-01
   2.0167969e-01
   2.0171875e-01
   2.0175781e-01
   2.0179688e-01
   2.0183594e-01
   2.0187500e-01
   2.0191406e-01
   2.0195313e-01
   2.0199219e-01
   2.0203125e-01
   2.0207031e-01
   2.0210938e-01
   2.0214844e-01
   2.0218750e-01
   2.0222656e-01
   2.0226563e-01
   2.0230469e-01
   2.0234375e-01
   2.0238281e-01
   2.0242188e-01
   2.0246094e-01
   2.0250000e-01
   2.0253906e-01
   2.0257813e-01
   2.0261719e-01
   2.0265625e-01
   2.0269531e-01
   2.0273438e-01
   2.0277344e-01
   2.0281250e-01
   2.0285156e-01
   2.0289063e-01
   2.0292969e-01
   2.0296875e-01
   2.0300781e-01
   2.0304688e-01
   2.0308594e-01
   2.0312500e-01
   2.0316406e-01
   2.0320313e-01
   2.0324219e-01
   2.0328125e-01
   2.0332031e-01
   2.0335938e-01
   2.0339844e-01
   2.0343750e-01
   2.0347656e-01
   2.0351563e-01
   2.0355469e-01
   2.0359375e-01
   2.0363281e-01
   2.0367188e-01
   2.0371094e-01
   2.0375000e-01
   2.0378906e-01
   2.0382813e-01
   2.0386719e-01
   2.0390625e-01
   2.0394531e-01
   2.0398438e-01
   2.0402344e-01
   2.0406250e-01
   2.0410156e-01
   2.0414063e-01
   2.0417969e-01
   2.0421875e-01
   2.0425781e-01
   2.0429688e-01
   2.0433594e-01
   2.0437500e-01
   2.0441406e-01
   2.0445313e-01
   2.0449219e-01
   2.0453125e-01
   2.0457031e-01
   2.0460938e-01
   2.0464844e-01
   2.0468750e-01
   2.0472656e-01
   2.0476563e-01
   2.0480469e-01
   2.0484375e-01
   2.0488281e-01
   2.0492188e-01
   2.0496094e-01
   2.0500000e-01
   2.0503906e-01
   2.0507813e-01
   2.0511719e-01
   2.0515625e-01
   2.0519531e-01
   2.0523438e-01
   2.0527344e-01
   2.0531250e-01
   2.0535156e-01
   2.0539063e-01
   2.0542969e-01
   2.0546875e-01
   2.0550781e-01
   2.0554688e-01
   2.0558594e-01
   2.0562500e-01
   2.0566406e-01
   2.0570313e-01
   2.0574219e-01
   2.0578125e-01
   2.0582031e-01
   2.0585938e-01
   2.0589844e-01
   2.0593750e-01
   2.0597656e-01
   2.0601563e-01
   2.0605469e-01
   2.0609375e-01
   2.0613281e-01
   2.0617188e-01
   2.0621094e-01
   2.0625000e-01
   2.0628906e-01
   2.0632813e-01
   2.0636719e-01
   2.0640625e-01
   2.0644531e-01
   2.0648438e-01
   2.0652344e-01
   2.0656250e-01
   2.0660156e-01
   2.0664063e-01
   2.0667969e-01
   2.0671875e-01
   2.0675781e-01
   2.0679688e-01
   2.0683594e-01
   2.0687500e-01
   2.0691406e-01
   2.0695313e-01
   2.0699219e-01
   2.0703125e-01
   2.0707031e-01
   2.0710938e-01
   2.0714844e-01
   2.0718750e-01
   2.0722656e-01
   2.0726563e-01
   2.0730469e-01
   2.0734375e-01
   2.0738281e-01
   2.0742188e-01
   2.0746094e-01
   2.0750000e-01
   2.0753906e-01
   2.0757813e-01
   2.0761719e-01
   2.0765625e-01
   2.0769531e-01
   2.0773438e-01
   2.0777344e-01
   2.0781250e-01
   2.0785156e-01
   2.0789063e-01
   2.0792969e-01
   2.0796875e-01
   2.0800781e-01
   2.0804688e-01
   2.0808594e-01
   2.0812500e-01
   2.0816406e-01
   2.0820313e-01
   2.0824219e-01
   2.0828125e-01
   2.0832031e-01
   2.0835938e-01
   2.0839844e-01
   2.0843750e-01
   2.0847656e-01
   2.0851563e-01
   2.0855469e-01
   2.0859375e-01
   2.0863281e-01
   2.0867188e-01
   2.0871094e-01
   2.0875000e-01
   2.0878906e-01
   2.0882813e-01
   2.0886719e-01
   2.0890625e-01
   2.0894531e-01
   2.0898438e-01
   2.0902344e-01
   2.0906250e-01
   2.0910156e-01
   2.0914063e-01
   2.0917969e-01
   2.0921875e-01
   2.0925781e-01
   2.0929688e-01
   2.0933594e-01
   2.0937500e-01
   2.0941406e-01
   2.0945313e-01
   2.0949219e-01
   2.0953125e-01
   2.0957031e-01
   2.0960938e-01
   2.0964844e-01
   2.0968750e-01
   2.0972656e-01
   2.0976563e-01
   2.0980469e-01
   2.0984375e-01
   2.0988281e-01
   2.0992188e-01
   2.0996094e-01
   2.1000000e-01
   2.1003906e-01
   2.1007813e-01
   2.1011719e-01
   2.1015625e-01
   2.1019531e-01
   2.1023438e-01
   2.1027344e-01
   2.1031250e-01
   2.1035156e-01
   2.1039063e-01
   2.1042969e-01
   2.1046875e-01
   2.1050781e-01
   2.1054688e-01
   2.1058594e-01
   2.1062500e-01
   2.1066406e-01
   2.1070313e-01
   2.1074219e-01
   2.1078125e-01
   2.1082031e-01
   2.1085938e-01
   2.1089844e-01
   2.1093750e-01
   2.1097656e-01
   2.1101563e-01
   2.1105469e-01
   2.1109375e-01
   2.1113281e-01
   2.1117188e-01
   2.1121094e-01
   2.1125000e-01
   2.1128906e-01
   2.1132813e-01
   2.1136719e-01
   2.1140625e-01
   2.1144531e-01
   2.1148438e-01
   2.1152344e-01
   2.1156250e-01
   2.1160156e-01
   2.1164063e-01
   2.1167969e-01
   2.1171875e-01
   2.1175781e-01
   2.1179688e-01
   2.1183594e-01
   2.1187500e-01
   2.1191406e-01
   2.1195313e-01
   2.1199219e-01
   2.1203125e-01
   2.1207031e-01
   2.1210938e-01
   2.1214844e-01
   2.1218750e-01
   2.1222656e-01
   2.1226563e-01
   2.1230469e-01
   2.1234375e-01
   2.1238281e-01
   2.1242188e-01
   2.1246094e-01
   2.1250000e-01
   2.1253906e-01
   2.1257813e-01
   2.1261719e-01
   2.1265625e-01
   2.1269531e-01
   2.1273438e-01
   2.1277344e-01
   2.1281250e-01
   2.1285156e-01
   2.1289063e-01
   2.1292969e-01
   2.1296875e-01
   2.1300781e-01
   2.1304688e-01
   2.1308594e-01
   2.1312500e-01
   2.1316406e-01
   2.1320313e-01
   2.1324219e-01
   2.1328125e-01
   2.1332031e-01
   2.1335938e-01
   2.1339844e-01
   2.1343750e-01
   2.1347656e-01
   2.1351563e-01
   2.1355469e-01
   2.1359375e-01
   2.1363281e-01
   2.1367188e-01
   2.1371094e-01
   2.1375000e-01
   2.1378906e-01
   2.1382813e-01
   2.1386719e-01
   2.1390625e-01
   2.1394531e-01
   2.1398438e-01
   2.1402344e-01
   2.1406250e-01
   2.1410156e-01
   2.1414063e-01
   2.1417969e-01
   2.1421875e-01
   2.1425781e-01
   2.1429688e-01
   2.1433594e-01
   2.1437500e-01
   2.1441406e-01
   2.1445313e-01
   2.1449219e-01
   2.1453125e-01
   2.1457031e-01
   2.1460938e-01
   2.1464844e-01
   2.1468750e-01
   2.1472656e-01
   2.1476563e-01
   2.1480469e-01
   2.1484375e-01
   2.1488281e-01
   2.1492188e-01
   2.1496094e-01
   2.1500000e-01
   2.1503906e-01
   2.1507813e-01
   2.1511719e-01
   2.1515625e-01
   2.1519531e-01
   2.1523438e-01
   2.1527344e-01
   2.1531250e-01
   2.1535156e-01
   2.1539063e-01
   2.1542969e-01
   2.1546875e-01
   2.1550781e-01
   2.1554688e-01
   2.1558594e-01
   2.1562500e-01
   2.1566406e-01
   2.1570313e-01
   2.1574219e-01
   2.1578125e-01
   2.1582031e-01
   2.1585938e-01
   2.1589844e-01
   2.1593750e-01
   2.1597656e-01
   2.1601563e-01
   2.1605469e-01
   2.1609375e-01
   2.1613281e-01
   2.1617188e-01
   2.1621094e-01
   2.1625000e-01
   2.1628906e-01
   2.1632813e-01
   2.1636719e-01
   2.1640625e-01
   2.1644531e-01
   2.1648438e-01
   2.1652344e-01
   2.1656250e-01
   2.1660156e-01
   2.1664063e-01
   2.1667969e-01
   2.1671875e-01
   2.1675781e-01
   2.1679688e-01
   2.1683594e-01
   2.1687500e-01
   2.1691406e-01
   2.1695313e-01
   2.1699219e-01
   2.1703125e-01
   2.1707031e-01
   2.1710938e-01
   2.1714844e-01
   2.1718750e-01
   2.1722656e-01
   2.1726563e-01
   2.1730469e-01
   2.1734375e-01
   2.1738281e-01
   2.1742188e-01
   2.1746094e-01
   2.1750000e-01
   2.1753906e-01
   2.1757813e-01
   2.1761719e-01
   2.1765625e-01
   2.1769531e-01
   2.1773438e-01
   2.1777344e-01
   2.1781250e-01
   2.1785156e-01
   2.1789063e-01
   2.1792969e-01
   2.1796875e-01
   2.1800781e-01
   2.1804688e-01
   2.1808594e-01
   2.1812500e-01
   2.1816406e-01
   2.1820313e-01
   2.1824219e-01
   2.1828125e-01
   2.1832031e-01
   2.1835938e-01
   2.1839844e-01
   2.1843750e-01
   2.1847656e-01
   2.1851563e-01
   2.1855469e-01
   2.1859375e-01
   2.1863281e-01
   2.1867188e-01
   2.1871094e-01
   2.1875000e-01
   2.1878906e-01
   2.1882813e-01
   2.1886719e-01
   2.1890625e-01
   2.1894531e-01
   2.1898438e-01
   2.1902344e-01
   2.1906250e-01
   2.1910156e-01
   2.1914063e-01
   2.1917969e-01
   2.1921875e-01
   2.1925781e-01
   2.1929688e-01
   2.1933594e-01
   2.1937500e-01
   2.1941406e-01
   2.1945313e-01
   2.1949219e-01
   2.1953125e-01
   2.1957031e-01
   2.1960938e-01
   2.1964844e-01
   2.1968750e-01
   2.1972656e-01
   2.1976563e-01
   2.1980469e-01
   2.1984375e-01
   2.1988281e-01
   2.1992188e-01
   2.1996094e-01
   2.2000000e-01
   2.2003906e-01
   2.2007813e-01
   2.2011719e-01
   2.2015625e-01
   2.2019531e-01
   2.2023438e-01
   2.2027344e-01
   2.2031250e-01
   2.2035156e-01
   2.2039063e-01
   2.2042969e-01
   2.2046875e-01
   2.2050781e-01
   2.2054688e-01
   2.2058594e-01
   2.2062500e-01
   2.2066406e-01
   2.2070313e-01
   2.2074219e-01
   2.2078125e-01
   2.2082031e-01
   2.2085938e-01
   2.2089844e-01
   2.2093750e-01
   2.2097656e-01
   2.2101563e-01
   2.2105469e-01
   2.2109375e-01
   2.2113281e-01
   2.2117188e-01
   2.2121094e-01
   2.2125000e-01
   2.2128906e-01
   2.2132813e-01
   2.2136719e-01
   2.2140625e-01
   2.2144531e-01
   2.2148438e-01
   2.2152344e-01
   2.2156250e-01
   2.2160156e-01
   2.2164063e-01
   2.2167969e-01
   2.2171875e-01
   2.2175781e-01
   2.2179688e-01
   2.2183594e-01
   2.2187500e-01
   2.2191406e-01
   2.2195313e-01
   2.2199219e-01
   2.2203125e-01
   2.2207031e-01
   2.2210938e-01
   2.2214844e-01
   2.2218750e-01
   2.2222656e-01
   2.2226563e-01
   2.2230469e-01
   2.2234375e-01
   2.2238281e-01
   2.2242188e-01
   2.2246094e-01
   2.2250000e-01
   2.2253906e-01
   2.2257813e-01
   2.2261719e-01
   2.2265625e-01
   2.2269531e-01
   2.2273438e-01
   2.2277344e-01
   2.2281250e-01
   2.2285156e-01
   2.2289063e-01
   2.2292969e-01
   2.2296875e-01
   2.2300781e-01
   2.2304688e-01
   2.2308594e-01
   2.2312500e-01
   2.2316406e-01
   2.2320313e-01
   2.2324219e-01
   2.2328125e-01
   2.2332031e-01
   2.2335938e-01
   2.2339844e-01
   2.2343750e-01
   2.2347656e-01
   2.2351563e-01
   2.2355469e-01
   2.2359375e-01
   2.2363281e-01
   2.2367188e-01
   2.2371094e-01
   2.2375000e-01
   2.2378906e-01
   2.2382813e-01
   2.2386719e-01
   2.2390625e-01
   2.2394531e-01
   2.2398438e-01
   2.2402344e-01
   2.2406250e-01
   2.2410156e-01
   2.2414063e-01
   2.2417969e-01
   2.2421875e-01
   2.2425781e-01
   2.2429688e-01
   2.2433594e-01
   2.2437500e-01
   2.2441406e-01
   2.2445313e-01
   2.2449219e-01
   2.2453125e-01
   2.2457031e-01
   2.2460938e-01
   2.2464844e-01
   2.2468750e-01
   2.2472656e-01
   2.2476563e-01
   2.2480469e-01
   2.2484375e-01
   2.2488281e-01
   2.2492188e-01
   2.2496094e-01
   2.2500000e-01
   2.2503906e-01
   2.2507813e-01
   2.2511719e-01
   2.2515625e-01
   2.2519531e-01
   2.2523438e-01
   2.2527344e-01
   2.2531250e-01
   2.2535156e-01
   2.2539063e-01
   2.2542969e-01
   2.2546875e-01
   2.2550781e-01
   2.2554688e-01
   2.2558594e-01
   2.2562500e-01
   2.2566406e-01
   2.2570313e-01
   2.2574219e-01
   2.2578125e-01
   2.2582031e-01
   2.2585938e-01
   2.2589844e-01
   2.2593750e-01
   2.2597656e-01
   2.2601563e-01
   2.2605469e-01
   2.2609375e-01
   2.2613281e-01
   2.2617188e-01
   2.2621094e-01
   2.2625000e-01
   2.2628906e-01
   2.2632813e-01
   2.2636719e-01
   2.2640625e-01
   2.2644531e-01
   2.2648438e-01
   2.2652344e-01
   2.2656250e-01
   2.2660156e-01
   2.2664063e-01
   2.2667969e-01
   2.2671875e-01
   2.2675781e-01
   2.2679688e-01
   2.2683594e-01
   2.2687500e-01
   2.2691406e-01
   2.2695313e-01
   2.2699219e-01
   2.2703125e-01
   2.2707031e-01
   2.2710938e-01
   2.2714844e-01
   2.2718750e-01
   2.2722656e-01
   2.2726563e-01
   2.2730469e-01
   2.2734375e-01
   2.2738281e-01
   2.2742188e-01
   2.2746094e-01
   2.2750000e-01
   2.2753906e-01
   2.2757813e-01
   2.2761719e-01
   2.2765625e-01
   2.2769531e-01
   2.2773438e-01
   2.2777344e-01
   2.2781250e-01
   2.2785156e-01
   2.2789063e-01
   2.2792969e-01
   2.2796875e-01
   2.2800781e-01
   2.2804688e-01
   2.2808594e-01
   2.2812500e-01
   2.2816406e-01
   2.2820313e-01
   2.2824219e-01
   2.2828125e-01
   2.2832031e-01
   2.2835938e-01
   2.2839844e-01
   2.2843750e-01
   2.2847656e-01
   2.2851563e-01
   2.2855469e-01
   2.2859375e-01
   2.2863281e-01
   2.2867188e-01
   2.2871094e-01
   2.2875000e-01
   2.2878906e-01
   2.2882813e-01
   2.2886719e-01
   2.2890625e-01
   2.2894531e-01
   2.2898438e-01
   2.2902344e-01
   2.2906250e-01
   2.2910156e-01
   2.2914063e-01
   2.2917969e-01
   2.2921875e-01
   2.2925781e-01
   2.2929688e-01
   2.2933594e-01
   2.2937500e-01
   2.2941406e-01
   2.2945313e-01
   2.2949219e-01
   2.2953125e-01
   2.2957031e-01
   2.2960938e-01
   2.2964844e-01
   2.2968750e-01
   2.2972656e-01
   2.2976563e-01
   2.2980469e-01
   2.2984375e-01
   2.2988281e-01
   2.2992188e-01
   2.2996094e-01
   2.3000000e-01
   2.3003906e-01
   2.3007813e-01
   2.3011719e-01
   2.3015625e-01
   2.3019531e-01
   2.3023438e-01
   2.3027344e-01
   2.3031250e-01
   2.3035156e-01
   2.3039063e-01
   2.3042969e-01
   2.3046875e-01
   2.3050781e-01
   2.3054688e-01
   2.3058594e-01
   2.3062500e-01
   2.3066406e-01
   2.3070313e-01
   2.3074219e-01
   2.3078125e-01
   2.3082031e-01
   2.3085938e-01
   2.3089844e-01
   2.3093750e-01
   2.3097656e-01
   2.3101563e-01
   2.3105469e-01
   2.3109375e-01
   2.3113281e-01
   2.3117188e-01
   2.3121094e-01
   2.3125000e-01
   2.3128906e-01
   2.3132813e-01
   2.3136719e-01
   2.3140625e-01
   2.3144531e-01
   2.3148438e-01
   2.3152344e-01
   2.3156250e-01
   2.3160156e-01
   2.3164063e-01
   2.3167969e-01
   2.3171875e-01
   2.3175781e-01
   2.3179688e-01
   2.3183594e-01
   2.3187500e-01
   2.3191406e-01
   2.3195313e-01
   2.3199219e-01
   2.3203125e-01
   2.3207031e-01
   2.3210938e-01
   2.3214844e-01
   2.3218750e-01
   2.3222656e-01
   2.3226563e-01
   2.3230469e-01
   2.3234375e-01
   2.3238281e-01
   2.3242188e-01
   2.3246094e-01
   2.3250000e-01
   2.3253906e-01
   2.3257813e-01
   2.3261719e-01
   2.3265625e-01
   2.3269531e-01
   2.3273438e-01
   2.3277344e-01
   2.3281250e-01
   2.3285156e-01
   2.3289063e-01
   2.3292969e-01
   2.3296875e-01
   2.3300781e-01
   2.3304688e-01
   2.3308594e-01
   2.3312500e-01
   2.3316406e-01
   2.3320313e-01
   2.3324219e-01
   2.3328125e-01
   2.3332031e-01
   2.3335938e-01
   2.3339844e-01
   2.3343750e-01
   2.3347656e-01
   2.3351563e-01
   2.3355469e-01
   2.3359375e-01
   2.3363281e-01
   2.3367188e-01
   2.3371094e-01
   2.3375000e-01
   2.3378906e-01
   2.3382813e-01
   2.3386719e-01
   2.3390625e-01
   2.3394531e-01
   2.3398438e-01
   2.3402344e-01
   2.3406250e-01
   2.3410156e-01
   2.3414063e-01
   2.3417969e-01
   2.3421875e-01
   2.3425781e-01
   2.3429688e-01
   2.3433594e-01
   2.3437500e-01
   2.3441406e-01
   2.3445313e-01
   2.3449219e-01
   2.3453125e-01
   2.3457031e-01
   2.3460938e-01
   2.3464844e-01
   2.3468750e-01
   2.3472656e-01
   2.3476563e-01
   2.3480469e-01
   2.3484375e-01
   2.3488281e-01
   2.3492188e-01
   2.3496094e-01
   2.3500000e-01
   2.3503906e-01
   2.3507813e-01
   2.3511719e-01
   2.3515625e-01
   2.3519531e-01
   2.3523438e-01
   2.3527344e-01
   2.3531250e-01
   2.3535156e-01
   2.3539063e-01
   2.3542969e-01
   2.3546875e-01
   2.3550781e-01
   2.3554688e-01
   2.3558594e-01
   2.3562500e-01
   2.3566406e-01
   2.3570313e-01
   2.3574219e-01
   2.3578125e-01
   2.3582031e-01
   2.3585938e-01
   2.3589844e-01
   2.3593750e-01
   2.3597656e-01
   2.3601563e-01
   2.3605469e-01
   2.3609375e-01
   2.3613281e-01
   2.3617188e-01
   2.3621094e-01
   2.3625000e-01
   2.3628906e-01
   2.3632813e-01
   2.3636719e-01
   2.3640625e-01
   2.3644531e-01
   2.3648438e-01
   2.3652344e-01
   2.3656250e-01
   2.3660156e-01
   2.3664063e-01
   2.3667969e-01
   2.3671875e-01
   2.3675781e-01
   2.3679688e-01
   2.3683594e-01
   2.3687500e-01
   2.3691406e-01
   2.3695313e-01
   2.3699219e-01
   2.3703125e-01
   2.3707031e-01
   2.3710938e-01
   2.3714844e-01
   2.3718750e-01
   2.3722656e-01
   2.3726563e-01
   2.3730469e-01
   2.3734375e-01
   2.3738281e-01
   2.3742188e-01
   2.3746094e-01
   2.3750000e-01
   2.3753906e-01
   2.3757813e-01
   2.3761719e-01
   2.3765625e-01
   2.3769531e-01
   2.3773438e-01
   2.3777344e-01
   2.3781250e-01
   2.3785156e-01
   2.3789063e-01
   2.3792969e-01
   2.3796875e-01
   2.3800781e-01
   2.3804688e-01
   2.3808594e-01
   2.3812500e-01
   2.3816406e-01
   2.3820313e-01
   2.3824219e-01
   2.3828125e-01
   2.3832031e-01
   2.3835938e-01
   2.3839844e-01
   2.3843750e-01
   2.3847656e-01
   2.3851563e-01
   2.3855469e-01
   2.3859375e-01
   2.3863281e-01
   2.3867188e-01
   2.3871094e-01
   2.3875000e-01
   2.3878906e-01
   2.3882813e-01
   2.3886719e-01
   2.3890625e-01
   2.3894531e-01
   2.3898438e-01
   2.3902344e-01
   2.3906250e-01
   2.3910156e-01
   2.3914063e-01
   2.3917969e-01
   2.3921875e-01
   2.3925781e-01
   2.3929688e-01
   2.3933594e-01
   2.3937500e-01
   2.3941406e-01
   2.3945313e-01
   2.3949219e-01
   2.3953125e-01
   2.3957031e-01
   2.3960938e-01
   2.3964844e-01
   2.3968750e-01
   2.3972656e-01
   2.3976563e-01
   2.3980469e-01
   2.3984375e-01
   2.3988281e-01
   2.3992188e-01
   2.3996094e-01
   2.4000000e-01
   2.4003906e-01
   2.4007813e-01
   2.4011719e-01
   2.4015625e-01
   2.4019531e-01
   2.4023438e-01
   2.4027344e-01
   2.4031250e-01
   2.4035156e-01
   2.4039063e-01
   2.4042969e-01
   2.4046875e-01
   2.4050781e-01
   2.4054688e-01
   2.4058594e-01
   2.4062500e-01
   2.4066406e-01
   2.4070313e-01
   2.4074219e-01
   2.4078125e-01
   2.4082031e-01
   2.4085938e-01
   2.4089844e-01
   2.4093750e-01
   2.4097656e-01
   2.4101563e-01
   2.4105469e-01
   2.4109375e-01
   2.4113281e-01
   2.4117188e-01
   2.4121094e-01
   2.4125000e-01
   2.4128906e-01
   2.4132813e-01
   2.4136719e-01
   2.4140625e-01
   2.4144531e-01
   2.4148438e-01
   2.4152344e-01
   2.4156250e-01
   2.4160156e-01
   2.4164063e-01
   2.4167969e-01
   2.4171875e-01
   2.4175781e-01
   2.4179688e-01
   2.4183594e-01
   2.4187500e-01
   2.4191406e-01
   2.4195313e-01
   2.4199219e-01
   2.4203125e-01
   2.4207031e-01
   2.4210938e-01
   2.4214844e-01
   2.4218750e-01
   2.4222656e-01
   2.4226563e-01
   2.4230469e-01
   2.4234375e-01
   2.4238281e-01
   2.4242188e-01
   2.4246094e-01
   2.4250000e-01
   2.4253906e-01
   2.4257813e-01
   2.4261719e-01
   2.4265625e-01
   2.4269531e-01
   2.4273438e-01
   2.4277344e-01
   2.4281250e-01
   2.4285156e-01
   2.4289063e-01
   2.4292969e-01
   2.4296875e-01
   2.4300781e-01
   2.4304688e-01
   2.4308594e-01
   2.4312500e-01
   2.4316406e-01
   2.4320313e-01
   2.4324219e-01
   2.4328125e-01
   2.4332031e-01
   2.4335938e-01
   2.4339844e-01
   2.4343750e-01
   2.4347656e-01
   2.4351563e-01
   2.4355469e-01
   2.4359375e-01
   2.4363281e-01
   2.4367188e-01
   2.4371094e-01
   2.4375000e-01
   2.4378906e-01
   2.4382813e-01
   2.4386719e-01
   2.4390625e-01
   2.4394531e-01
   2.4398438e-01
   2.4402344e-01
   2.4406250e-01
   2.4410156e-01
   2.4414063e-01
   2.4417969e-01
   2.4421875e-01
   2.4425781e-01
   2.4429688e-01
   2.4433594e-01
   2.4437500e-01
   2.4441406e-01
   2.4445313e-01
   2.4449219e-01
   2.4453125e-01
   2.4457031e-01
   2.4460938e-01
   2.4464844e-01
   2.4468750e-01
   2.4472656e-01
   2.4476563e-01
   2.4480469e-01
   2.4484375e-01
   2.4488281e-01
   2.4492188e-01
   2.4496094e-01
   2.4500000e-01
   2.4503906e-01
   2.4507813e-01
   2.4511719e-01
   2.4515625e-01
   2.4519531e-01
   2.4523438e-01
   2.4527344e-01
   2.4531250e-01
   2.4535156e-01
   2.4539063e-01
   2.4542969e-01
   2.4546875e-01
   2.4550781e-01
   2.4554688e-01
   2.4558594e-01
   2.4562500e-01
   2.4566406e-01
   2.4570313e-01
   2.4574219e-01
   2.4578125e-01
   2.4582031e-01
   2.4585938e-01
   2.4589844e-01
   2.4593750e-01
   2.4597656e-01
   2.4601563e-01
   2.4605469e-01
   2.4609375e-01
   2.4613281e-01
   2.4617188e-01
   2.4621094e-01
   2.4625000e-01
   2.4628906e-01
   2.4632813e-01
   2.4636719e-01
   2.4640625e-01
   2.4644531e-01
   2.4648438e-01
   2.4652344e-01
   2.4656250e-01
   2.4660156e-01
   2.4664063e-01
   2.4667969e-01
   2.4671875e-01
   2.4675781e-01
   2.4679688e-01
   2.4683594e-01
   2.4687500e-01
   2.4691406e-01
   2.4695313e-01
   2.4699219e-01
   2.4703125e-01
   2.4707031e-01
   2.4710938e-01
   2.4714844e-01
   2.4718750e-01
   2.4722656e-01
   2.4726563e-01
   2.4730469e-01
   2.4734375e-01
   2.4738281e-01
   2.4742188e-01
   2.4746094e-01
   2.4750000e-01
   2.4753906e-01
   2.4757813e-01
   2.4761719e-01
   2.4765625e-01
   2.4769531e-01
   2.4773438e-01
   2.4777344e-01
   2.4781250e-01
   2.4785156e-01
   2.4789063e-01
   2.4792969e-01
   2.4796875e-01
   2.4800781e-01
   2.4804688e-01
   2.4808594e-01
   2.4812500e-01
   2.4816406e-01
   2.4820313e-01
   2.4824219e-01
   2.4828125e-01
   2.4832031e-01
   2.4835938e-01
   2.4839844e-01
   2.4843750e-01
   2.4847656e-01
   2.4851563e-01
   2.4855469e-01
   2.4859375e-01
   2.4863281e-01
   2.4867188e-01
   2.4871094e-01
   2.4875000e-01
   2.4878906e-01
   2.4882813e-01
   2.4886719e-01
   2.4890625e-01
   2.4894531e-01
   2.4898438e-01
   2.4902344e-01
   2.4906250e-01
   2.4910156e-01
   2.4914063e-01
   2.4917969e-01
   2.4921875e-01
   2.4925781e-01
   2.4929688e-01
   2.4933594e-01
   2.4937500e-01
   2.4941406e-01
   2.4945313e-01
   2.4949219e-01
   2.4953125e-01
   2.4957031e-01
   2.4960938e-01
   2.4964844e-01
   2.4968750e-01
   2.4972656e-01
   2.4976563e-01
   2.4980469e-01
   2.4984375e-01
   2.4988281e-01
   2.4992188e-01
   2.4996094e-01
   2.5000000e-01
   2.5003906e-01
   2.5007813e-01
   2.5011719e-01
   2.5015625e-01
   2.5019531e-01
   2.5023438e-01
   2.5027344e-01
   2.5031250e-01
   2.5035156e-01
   2.5039063e-01
   2.5042969e-01
   2.5046875e-01
   2.5050781e-01
   2.5054688e-01
   2.5058594e-01
   2.5062500e-01
   2.5066406e-01
   2.5070313e-01
   2.5074219e-01
   2.5078125e-01
   2.5082031e-01
   2.5085938e-01
   2.5089844e-01
   2.5093750e-01
   2.5097656e-01
   2.5101563e-01
   2.5105469e-01
   2.5109375e-01
   2.5113281e-01
   2.5117188e-01
   2.5121094e-01
   2.5125000e-01
   2.5128906e-01
   2.5132813e-01
   2.5136719e-01
   2.5140625e-01
   2.5144531e-01
   2.5148438e-01
   2.5152344e-01
   2.5156250e-01
   2.5160156e-01
   2.5164063e-01
   2.5167969e-01
   2.5171875e-01
   2.5175781e-01
   2.5179688e-01
   2.5183594e-01
   2.5187500e-01
   2.5191406e-01
   2.5195313e-01
   2.5199219e-01
   2.5203125e-01
   2.5207031e-01
   2.5210938e-01
   2.5214844e-01
   2.5218750e-01
   2.5222656e-01
   2.5226563e-01
   2.5230469e-01
   2.5234375e-01
   2.5238281e-01
   2.5242188e-01
   2.5246094e-01
   2.5250000e-01
   2.5253906e-01
   2.5257813e-01
   2.5261719e-01
   2.5265625e-01
   2.5269531e-01
   2.5273438e-01
   2.5277344e-01
   2.5281250e-01
   2.5285156e-01
   2.5289063e-01
   2.5292969e-01
   2.5296875e-01
   2.5300781e-01
   2.5304688e-01
   2.5308594e-01
   2.5312500e-01
   2.5316406e-01
   2.5320313e-01
   2.5324219e-01
   2.5328125e-01
   2.5332031e-01
   2.5335938e-01
   2.5339844e-01
   2.5343750e-01
   2.5347656e-01
   2.5351563e-01
   2.5355469e-01
   2.5359375e-01
   2.5363281e-01
   2.5367188e-01
   2.5371094e-01
   2.5375000e-01
   2.5378906e-01
   2.5382813e-01
   2.5386719e-01
   2.5390625e-01
   2.5394531e-01
   2.5398438e-01
   2.5402344e-01
   2.5406250e-01
   2.5410156e-01
   2.5414063e-01
   2.5417969e-01
   2.5421875e-01
   2.5425781e-01
   2.5429688e-01
   2.5433594e-01
   2.5437500e-01
   2.5441406e-01
   2.5445313e-01
   2.5449219e-01
   2.5453125e-01
   2.5457031e-01
   2.5460938e-01
   2.5464844e-01
   2.5468750e-01
   2.5472656e-01
   2.5476563e-01
   2.5480469e-01
   2.5484375e-01
   2.5488281e-01
   2.5492188e-01
   2.5496094e-01
   2.5500000e-01
   2.5503906e-01
   2.5507813e-01
   2.5511719e-01
   2.5515625e-01
   2.5519531e-01
   2.5523438e-01
   2.5527344e-01
   2.5531250e-01
   2.5535156e-01
   2.5539063e-01
   2.5542969e-01
   2.5546875e-01
   2.5550781e-01
   2.5554688e-01
   2.5558594e-01
   2.5562500e-01
   2.5566406e-01
   2.5570313e-01
   2.5574219e-01
   2.5578125e-01
   2.5582031e-01
   2.5585938e-01
   2.5589844e-01
   2.5593750e-01
   2.5597656e-01
   2.5601563e-01
   2.5605469e-01
   2.5609375e-01
   2.5613281e-01
   2.5617188e-01
   2.5621094e-01
   2.5625000e-01
   2.5628906e-01
   2.5632813e-01
   2.5636719e-01
   2.5640625e-01
   2.5644531e-01
   2.5648438e-01
   2.5652344e-01
   2.5656250e-01
   2.5660156e-01
   2.5664063e-01
   2.5667969e-01
   2.5671875e-01
   2.5675781e-01
   2.5679688e-01
   2.5683594e-01
   2.5687500e-01
   2.5691406e-01
   2.5695313e-01
   2.5699219e-01
   2.5703125e-01
   2.5707031e-01
   2.5710938e-01
   2.5714844e-01
   2.5718750e-01
   2.5722656e-01
   2.5726563e-01
   2.5730469e-01
   2.5734375e-01
   2.5738281e-01
   2.5742188e-01
   2.5746094e-01
   2.5750000e-01
   2.5753906e-01
   2.5757813e-01
   2.5761719e-01
   2.5765625e-01
   2.5769531e-01
   2.5773438e-01
   2.5777344e-01
   2.5781250e-01
   2.5785156e-01
   2.5789063e-01
   2.5792969e-01
   2.5796875e-01
   2.5800781e-01
   2.5804688e-01
   2.5808594e-01
   2.5812500e-01
   2.5816406e-01
   2.5820313e-01
   2.5824219e-01
   2.5828125e-01
   2.5832031e-01
   2.5835938e-01
   2.5839844e-01
   2.5843750e-01
   2.5847656e-01
   2.5851563e-01
   2.5855469e-01
   2.5859375e-01
   2.5863281e-01
   2.5867188e-01
   2.5871094e-01
   2.5875000e-01
   2.5878906e-01
   2.5882813e-01
   2.5886719e-01
   2.5890625e-01
   2.5894531e-01
   2.5898438e-01
   2.5902344e-01
   2.5906250e-01
   2.5910156e-01
   2.5914063e-01
   2.5917969e-01
   2.5921875e-01
   2.5925781e-01
   2.5929688e-01
   2.5933594e-01
   2.5937500e-01
   2.5941406e-01
   2.5945313e-01
   2.5949219e-01
   2.5953125e-01
   2.5957031e-01
   2.5960938e-01
   2.5964844e-01
   2.5968750e-01
   2.5972656e-01
   2.5976563e-01
   2.5980469e-01
   2.5984375e-01
   2.5988281e-01
   2.5992188e-01
   2.5996094e-01
   2.6000000e-01
   2.6003906e-01
   2.6007813e-01
   2.6011719e-01
   2.6015625e-01
   2.6019531e-01
   2.6023438e-01
   2.6027344e-01
   2.6031250e-01
   2.6035156e-01
   2.6039063e-01
   2.6042969e-01
   2.6046875e-01
   2.6050781e-01
   2.6054688e-01
   2.6058594e-01
   2.6062500e-01
   2.6066406e-01
   2.6070313e-01
   2.6074219e-01
   2.6078125e-01
   2.6082031e-01
   2.6085938e-01
   2.6089844e-01
   2.6093750e-01
   2.6097656e-01
   2.6101563e-01
   2.6105469e-01
   2.6109375e-01
   2.6113281e-01
   2.6117188e-01
   2.6121094e-01
   2.6125000e-01
   2.6128906e-01
   2.6132813e-01
   2.6136719e-01
   2.6140625e-01
   2.6144531e-01
   2.6148438e-01
   2.6152344e-01
   2.6156250e-01
   2.6160156e-01
   2.6164063e-01
   2.6167969e-01
   2.6171875e-01
   2.6175781e-01
   2.6179688e-01
   2.6183594e-01
   2.6187500e-01
   2.6191406e-01
   2.6195313e-01
   2.6199219e-01
   2.6203125e-01
   2.6207031e-01
   2.6210938e-01
   2.6214844e-01
   2.6218750e-01
   2.6222656e-01
   2.6226563e-01
   2.6230469e-01
   2.6234375e-01
   2.6238281e-01
   2.6242188e-01
   2.6246094e-01
   2.6250000e-01
   2.6253906e-01
   2.6257813e-01
   2.6261719e-01
   2.6265625e-01
   2.6269531e-01
   2.6273438e-01
   2.6277344e-01
   2.6281250e-01
   2.6285156e-01
   2.6289063e-01
   2.6292969e-01
   2.6296875e-01
   2.6300781e-01
   2.6304688e-01
   2.6308594e-01
   2.6312500e-01
   2.6316406e-01
   2.6320313e-01
   2.6324219e-01
   2.6328125e-01
   2.6332031e-01
   2.6335938e-01
   2.6339844e-01
   2.6343750e-01
   2.6347656e-01
   2.6351563e-01
   2.6355469e-01
   2.6359375e-01
   2.6363281e-01
   2.6367188e-01
   2.6371094e-01
   2.6375000e-01
   2.6378906e-01
   2.6382813e-01
   2.6386719e-01
   2.6390625e-01
   2.6394531e-01
   2.6398438e-01
   2.6402344e-01
   2.6406250e-01
   2.6410156e-01
   2.6414063e-01
   2.6417969e-01
   2.6421875e-01
   2.6425781e-01
   2.6429688e-01
   2.6433594e-01
   2.6437500e-01
   2.6441406e-01
   2.6445313e-01
   2.6449219e-01
   2.6453125e-01
   2.6457031e-01
   2.6460938e-01
   2.6464844e-01
   2.6468750e-01
   2.6472656e-01
   2.6476563e-01
   2.6480469e-01
   2.6484375e-01
   2.6488281e-01
   2.6492188e-01
   2.6496094e-01
   2.6500000e-01
   2.6503906e-01
   2.6507813e-01
   2.6511719e-01
   2.6515625e-01
   2.6519531e-01
   2.6523438e-01
   2.6527344e-01
   2.6531250e-01
   2.6535156e-01
   2.6539063e-01
   2.6542969e-01
   2.6546875e-01
   2.6550781e-01
   2.6554688e-01
   2.6558594e-01
   2.6562500e-01
   2.6566406e-01
   2.6570313e-01
   2.6574219e-01
   2.6578125e-01
   2.6582031e-01
   2.6585938e-01
   2.6589844e-01
   2.6593750e-01
   2.6597656e-01
   2.6601563e-01
   2.6605469e-01
   2.6609375e-01
   2.6613281e-01
   2.6617188e-01
   2.6621094e-01
   2.6625000e-01
   2.6628906e-01
   2.6632813e-01
   2.6636719e-01
   2.6640625e-01
   2.6644531e-01
   2.6648438e-01
   2.6652344e-01
   2.6656250e-01
   2.6660156e-01
   2.6664063e-01
   2.6667969e-01
   2.6671875e-01
   2.6675781e-01
   2.6679688e-01
   2.6683594e-01
   2.6687500e-01
   2.6691406e-01
   2.6695313e-01
   2.6699219e-01
   2.6703125e-01
   2.6707031e-01
   2.6710938e-01
   2.6714844e-01
   2.6718750e-01
   2.6722656e-01
   2.6726563e-01
   2.6730469e-01
   2.6734375e-01
   2.6738281e-01
   2.6742188e-01
   2.6746094e-01
   2.6750000e-01
   2.6753906e-01
   2.6757813e-01
   2.6761719e-01
   2.6765625e-01
   2.6769531e-01
   2.6773438e-01
   2.6777344e-01
   2.6781250e-01
   2.6785156e-01
   2.6789063e-01
   2.6792969e-01
   2.6796875e-01
   2.6800781e-01
   2.6804688e-01
   2.6808594e-01
   2.6812500e-01
   2.6816406e-01
   2.6820313e-01
   2.6824219e-01
   2.6828125e-01
   2.6832031e-01
   2.6835938e-01
   2.6839844e-01
   2.6843750e-01
   2.6847656e-01
   2.6851563e-01
   2.6855469e-01
   2.6859375e-01
   2.6863281e-01
   2.6867188e-01
   2.6871094e-01
   2.6875000e-01
   2.6878906e-01
   2.6882813e-01
   2.6886719e-01
   2.6890625e-01
   2.6894531e-01
   2.6898438e-01
   2.6902344e-01
   2.6906250e-01
   2.6910156e-01
   2.6914063e-01
   2.6917969e-01
   2.6921875e-01
   2.6925781e-01
   2.6929688e-01
   2.6933594e-01
   2.6937500e-01
   2.6941406e-01
   2.6945313e-01
   2.6949219e-01
   2.6953125e-01
   2.6957031e-01
   2.6960938e-01
   2.6964844e-01
   2.6968750e-01
   2.6972656e-01
   2.6976563e-01
   2.6980469e-01
   2.6984375e-01
   2.6988281e-01
   2.6992188e-01
   2.6996094e-01
   2.7000000e-01
   2.7003906e-01
   2.7007813e-01
   2.7011719e-01
   2.7015625e-01
   2.7019531e-01
   2.7023438e-01
   2.7027344e-01
   2.7031250e-01
   2.7035156e-01
   2.7039063e-01
   2.7042969e-01
   2.7046875e-01
   2.7050781e-01
   2.7054688e-01
   2.7058594e-01
   2.7062500e-01
   2.7066406e-01
   2.7070313e-01
   2.7074219e-01
   2.7078125e-01
   2.7082031e-01
   2.7085938e-01
   2.7089844e-01
   2.7093750e-01
   2.7097656e-01
   2.7101563e-01
   2.7105469e-01
   2.7109375e-01
   2.7113281e-01
   2.7117188e-01
   2.7121094e-01
   2.7125000e-01
   2.7128906e-01
   2.7132813e-01
   2.7136719e-01
   2.7140625e-01
   2.7144531e-01
   2.7148438e-01
   2.7152344e-01
   2.7156250e-01
   2.7160156e-01
   2.7164063e-01
   2.7167969e-01
   2.7171875e-01
   2.7175781e-01
   2.7179688e-01
   2.7183594e-01
   2.7187500e-01
   2.7191406e-01
   2.7195313e-01
   2.7199219e-01
   2.7203125e-01
   2.7207031e-01
   2.7210938e-01
   2.7214844e-01
   2.7218750e-01
   2.7222656e-01
   2.7226563e-01
   2.7230469e-01
   2.7234375e-01
   2.7238281e-01
   2.7242188e-01
   2.7246094e-01
   2.7250000e-01
   2.7253906e-01
   2.7257813e-01
   2.7261719e-01
   2.7265625e-01
   2.7269531e-01
   2.7273438e-01
   2.7277344e-01
   2.7281250e-01
   2.7285156e-01
   2.7289063e-01
   2.7292969e-01
   2.7296875e-01
   2.7300781e-01
   2.7304688e-01
   2.7308594e-01
   2.7312500e-01
   2.7316406e-01
   2.7320313e-01
   2.7324219e-01
   2.7328125e-01
   2.7332031e-01
   2.7335938e-01
   2.7339844e-01
   2.7343750e-01
   2.7347656e-01
   2.7351563e-01
   2.7355469e-01
   2.7359375e-01
   2.7363281e-01
   2.7367188e-01
   2.7371094e-01
   2.7375000e-01
   2.7378906e-01
   2.7382813e-01
   2.7386719e-01
   2.7390625e-01
   2.7394531e-01
   2.7398438e-01
   2.7402344e-01
   2.7406250e-01
   2.7410156e-01
   2.7414063e-01
   2.7417969e-01
   2.7421875e-01
   2.7425781e-01
   2.7429688e-01
   2.7433594e-01
   2.7437500e-01
   2.7441406e-01
   2.7445313e-01
   2.7449219e-01
   2.7453125e-01
   2.7457031e-01
   2.7460938e-01
   2.7464844e-01
   2.7468750e-01
   2.7472656e-01
   2.7476563e-01
   2.7480469e-01
   2.7484375e-01
   2.7488281e-01
   2.7492188e-01
   2.7496094e-01
   2.7500000e-01
   2.7503906e-01
   2.7507813e-01
   2.7511719e-01
   2.7515625e-01
   2.7519531e-01
   2.7523438e-01
   2.7527344e-01
   2.7531250e-01
   2.7535156e-01
   2.7539063e-01
   2.7542969e-01
   2.7546875e-01
   2.7550781e-01
   2.7554688e-01
   2.7558594e-01
   2.7562500e-01
   2.7566406e-01
   2.7570313e-01
   2.7574219e-01
   2.7578125e-01
   2.7582031e-01
   2.7585938e-01
   2.7589844e-01
   2.7593750e-01
   2.7597656e-01
   2.7601563e-01
   2.7605469e-01
   2.7609375e-01
   2.7613281e-01
   2.7617188e-01
   2.7621094e-01
   2.7625000e-01
   2.7628906e-01
   2.7632813e-01
   2.7636719e-01
   2.7640625e-01
   2.7644531e-01
   2.7648438e-01
   2.7652344e-01
   2.7656250e-01
   2.7660156e-01
   2.7664063e-01
   2.7667969e-01
   2.7671875e-01
   2.7675781e-01
   2.7679688e-01
   2.7683594e-01
   2.7687500e-01
   2.7691406e-01
   2.7695313e-01
   2.7699219e-01
   2.7703125e-01
   2.7707031e-01
   2.7710938e-01
   2.7714844e-01
   2.7718750e-01
   2.7722656e-01
   2.7726563e-01
   2.7730469e-01
   2.7734375e-01
   2.7738281e-01
   2.7742188e-01
   2.7746094e-01
   2.7750000e-01
   2.7753906e-01
   2.7757813e-01
   2.7761719e-01
   2.7765625e-01
   2.7769531e-01
   2.7773438e-01
   2.7777344e-01
   2.7781250e-01
   2.7785156e-01
   2.7789063e-01
   2.7792969e-01
   2.7796875e-01
   2.7800781e-01
   2.7804688e-01
   2.7808594e-01
   2.7812500e-01
   2.7816406e-01
   2.7820313e-01
   2.7824219e-01
   2.7828125e-01
   2.7832031e-01
   2.7835938e-01
   2.7839844e-01
   2.7843750e-01
   2.7847656e-01
   2.7851563e-01
   2.7855469e-01
   2.7859375e-01
   2.7863281e-01
   2.7867188e-01
   2.7871094e-01
   2.7875000e-01
   2.7878906e-01
   2.7882813e-01
   2.7886719e-01
   2.7890625e-01
   2.7894531e-01
   2.7898438e-01
   2.7902344e-01
   2.7906250e-01
   2.7910156e-01
   2.7914063e-01
   2.7917969e-01
   2.7921875e-01
   2.7925781e-01
   2.7929688e-01
   2.7933594e-01
   2.7937500e-01
   2.7941406e-01
   2.7945313e-01
   2.7949219e-01
   2.7953125e-01
   2.7957031e-01
   2.7960938e-01
   2.7964844e-01
   2.7968750e-01
   2.7972656e-01
   2.7976563e-01
   2.7980469e-01
   2.7984375e-01
   2.7988281e-01
   2.7992188e-01
   2.7996094e-01
   2.8000000e-01
   2.8003906e-01
   2.8007813e-01
   2.8011719e-01
   2.8015625e-01
   2.8019531e-01
   2.8023438e-01
   2.8027344e-01
   2.8031250e-01
   2.8035156e-01
   2.8039063e-01
   2.8042969e-01
   2.8046875e-01
   2.8050781e-01
   2.8054688e-01
   2.8058594e-01
   2.8062500e-01
   2.8066406e-01
   2.8070313e-01
   2.8074219e-01
   2.8078125e-01
   2.8082031e-01
   2.8085938e-01
   2.8089844e-01
   2.8093750e-01
   2.8097656e-01
   2.8101563e-01
   2.8105469e-01
   2.8109375e-01
   2.8113281e-01
   2.8117188e-01
   2.8121094e-01
   2.8125000e-01
   2.8128906e-01
   2.8132813e-01
   2.8136719e-01
   2.8140625e-01
   2.8144531e-01
   2.8148438e-01
   2.8152344e-01
   2.8156250e-01
   2.8160156e-01
   2.8164063e-01
   2.8167969e-01
   2.8171875e-01
   2.8175781e-01
   2.8179688e-01
   2.8183594e-01
   2.8187500e-01
   2.8191406e-01
   2.8195313e-01
   2.8199219e-01
   2.8203125e-01
   2.8207031e-01
   2.8210938e-01
   2.8214844e-01
   2.8218750e-01
   2.8222656e-01
   2.8226563e-01
   2.8230469e-01
   2.8234375e-01
   2.8238281e-01
   2.8242188e-01
   2.8246094e-01
   2.8250000e-01
   2.8253906e-01
   2.8257813e-01
   2.8261719e-01
   2.8265625e-01
   2.8269531e-01
   2.8273438e-01
   2.8277344e-01
   2.8281250e-01
   2.8285156e-01
   2.8289063e-01
   2.8292969e-01
   2.8296875e-01
   2.8300781e-01
   2.8304688e-01
   2.8308594e-01
   2.8312500e-01
   2.8316406e-01
   2.8320313e-01
   2.8324219e-01
   2.8328125e-01
   2.8332031e-01
   2.8335938e-01
   2.8339844e-01
   2.8343750e-01
   2.8347656e-01
   2.8351563e-01
   2.8355469e-01
   2.8359375e-01
   2.8363281e-01
   2.8367188e-01
   2.8371094e-01
   2.8375000e-01
   2.8378906e-01
   2.8382813e-01
   2.8386719e-01
   2.8390625e-01
   2.8394531e-01
   2.8398438e-01
   2.8402344e-01
   2.8406250e-01
   2.8410156e-01
   2.8414063e-01
   2.8417969e-01
   2.8421875e-01
   2.8425781e-01
   2.8429688e-01
   2.8433594e-01
   2.8437500e-01
   2.8441406e-01
   2.8445313e-01
   2.8449219e-01
   2.8453125e-01
   2.8457031e-01
   2.8460938e-01
   2.8464844e-01
   2.8468750e-01
   2.8472656e-01
   2.8476563e-01
   2.8480469e-01
   2.8484375e-01
   2.8488281e-01
   2.8492188e-01
   2.8496094e-01
   2.8500000e-01
   2.8503906e-01
   2.8507813e-01
   2.8511719e-01
   2.8515625e-01
   2.8519531e-01
   2.8523438e-01
   2.8527344e-01
   2.8531250e-01
   2.8535156e-01
   2.8539063e-01
   2.8542969e-01
   2.8546875e-01
   2.8550781e-01
   2.8554688e-01
   2.8558594e-01
   2.8562500e-01
   2.8566406e-01
   2.8570313e-01
   2.8574219e-01
   2.8578125e-01
   2.8582031e-01
   2.8585938e-01
   2.8589844e-01
   2.8593750e-01
   2.8597656e-01
   2.8601563e-01
   2.8605469e-01
   2.8609375e-01
   2.8613281e-01
   2.8617188e-01
   2.8621094e-01
   2.8625000e-01
   2.8628906e-01
   2.8632813e-01
   2.8636719e-01
   2.8640625e-01
   2.8644531e-01
   2.8648438e-01
   2.8652344e-01
   2.8656250e-01
   2.8660156e-01
   2.8664063e-01
   2.8667969e-01
   2.8671875e-01
   2.8675781e-01
   2.8679688e-01
   2.8683594e-01
   2.8687500e-01
   2.8691406e-01
   2.8695313e-01
   2.8699219e-01
   2.8703125e-01
   2.8707031e-01
   2.8710938e-01
   2.8714844e-01
   2.8718750e-01
   2.8722656e-01
   2.8726563e-01
   2.8730469e-01
   2.8734375e-01
   2.8738281e-01
   2.8742188e-01
   2.8746094e-01
   2.8750000e-01
   2.8753906e-01
   2.8757813e-01
   2.8761719e-01
   2.8765625e-01
   2.8769531e-01
   2.8773438e-01
   2.8777344e-01
   2.8781250e-01
   2.8785156e-01
   2.8789063e-01
   2.8792969e-01
   2.8796875e-01
   2.8800781e-01
   2.8804688e-01
   2.8808594e-01
   2.8812500e-01
   2.8816406e-01
   2.8820313e-01
   2.8824219e-01
   2.8828125e-01
   2.8832031e-01
   2.8835938e-01
   2.8839844e-01
   2.8843750e-01
   2.8847656e-01
   2.8851563e-01
   2.8855469e-01
   2.8859375e-01
   2.8863281e-01
   2.8867188e-01
   2.8871094e-01
   2.8875000e-01
   2.8878906e-01
   2.8882813e-01
   2.8886719e-01
   2.8890625e-01
   2.8894531e-01
   2.8898438e-01
   2.8902344e-01
   2.8906250e-01
   2.8910156e-01
   2.8914063e-01
   2.8917969e-01
   2.8921875e-01
   2.8925781e-01
   2.8929688e-01
   2.8933594e-01
   2.8937500e-01
   2.8941406e-01
   2.8945313e-01
   2.8949219e-01
   2.8953125e-01
   2.8957031e-01
   2.8960938e-01
   2.8964844e-01
   2.8968750e-01
   2.8972656e-01
   2.8976563e-01
   2.8980469e-01
   2.8984375e-01
   2.8988281e-01
   2.8992188e-01
   2.8996094e-01
   2.9000000e-01
   2.9003906e-01
   2.9007813e-01
   2.9011719e-01
   2.9015625e-01
   2.9019531e-01
   2.9023438e-01
   2.9027344e-01
   2.9031250e-01
   2.9035156e-01
   2.9039063e-01
   2.9042969e-01
   2.9046875e-01
   2.9050781e-01
   2.9054688e-01
   2.9058594e-01
   2.9062500e-01
   2.9066406e-01
   2.9070313e-01
   2.9074219e-01
   2.9078125e-01
   2.9082031e-01
   2.9085938e-01
   2.9089844e-01
   2.9093750e-01
   2.9097656e-01
   2.9101563e-01
   2.9105469e-01
   2.9109375e-01
   2.9113281e-01
   2.9117188e-01
   2.9121094e-01
   2.9125000e-01
   2.9128906e-01
   2.9132813e-01
   2.9136719e-01
   2.9140625e-01
   2.9144531e-01
   2.9148438e-01
   2.9152344e-01
   2.9156250e-01
   2.9160156e-01
   2.9164063e-01
   2.9167969e-01
   2.9171875e-01
   2.9175781e-01
   2.9179688e-01
   2.9183594e-01
   2.9187500e-01
   2.9191406e-01
   2.9195313e-01
   2.9199219e-01
   2.9203125e-01
   2.9207031e-01
   2.9210938e-01
   2.9214844e-01
   2.9218750e-01
   2.9222656e-01
   2.9226563e-01
   2.9230469e-01
   2.9234375e-01
   2.9238281e-01
   2.9242188e-01
   2.9246094e-01
   2.9250000e-01
   2.9253906e-01
   2.9257813e-01
   2.9261719e-01
   2.9265625e-01
   2.9269531e-01
   2.9273438e-01
   2.9277344e-01
   2.9281250e-01
   2.9285156e-01
   2.9289063e-01
   2.9292969e-01
   2.9296875e-01
   2.9300781e-01
   2.9304688e-01
   2.9308594e-01
   2.9312500e-01
   2.9316406e-01
   2.9320313e-01
   2.9324219e-01
   2.9328125e-01
   2.9332031e-01
   2.9335938e-01
   2.9339844e-01
   2.9343750e-01
   2.9347656e-01
   2.9351563e-01
   2.9355469e-01
   2.9359375e-01
   2.9363281e-01
   2.9367188e-01
   2.9371094e-01
   2.9375000e-01
   2.9378906e-01
   2.9382813e-01
   2.9386719e-01
   2.9390625e-01
   2.9394531e-01
   2.9398438e-01
   2.9402344e-01
   2.9406250e-01
   2.9410156e-01
   2.9414063e-01
   2.9417969e-01
   2.9421875e-01
   2.9425781e-01
   2.9429688e-01
   2.9433594e-01
   2.9437500e-01
   2.9441406e-01
   2.9445313e-01
   2.9449219e-01
   2.9453125e-01
   2.9457031e-01
   2.9460938e-01
   2.9464844e-01
   2.9468750e-01
   2.9472656e-01
   2.9476563e-01
   2.9480469e-01
   2.9484375e-01
   2.9488281e-01
   2.9492188e-01
   2.9496094e-01
   2.9500000e-01
   2.9503906e-01
   2.9507813e-01
   2.9511719e-01
   2.9515625e-01
   2.9519531e-01
   2.9523438e-01
   2.9527344e-01
   2.9531250e-01
   2.9535156e-01
   2.9539063e-01
   2.9542969e-01
   2.9546875e-01
   2.9550781e-01
   2.9554688e-01
   2.9558594e-01
   2.9562500e-01
   2.9566406e-01
   2.9570313e-01
   2.9574219e-01
   2.9578125e-01
   2.9582031e-01
   2.9585938e-01
   2.9589844e-01
   2.9593750e-01
   2.9597656e-01
   2.9601563e-01
   2.9605469e-01
   2.9609375e-01
   2.9613281e-01
   2.9617188e-01
   2.9621094e-01
   2.9625000e-01
   2.9628906e-01
   2.9632813e-01
   2.9636719e-01
   2.9640625e-01
   2.9644531e-01
   2.9648438e-01
   2.9652344e-01
   2.9656250e-01
   2.9660156e-01
   2.9664063e-01
   2.9667969e-01
   2.9671875e-01
   2.9675781e-01
   2.9679688e-01
   2.9683594e-01
   2.9687500e-01
   2.9691406e-01
   2.9695313e-01
   2.9699219e-01
   2.9703125e-01
   2.9707031e-01
   2.9710938e-01
   2.9714844e-01
   2.9718750e-01
   2.9722656e-01
   2.9726563e-01
   2.9730469e-01
   2.9734375e-01
   2.9738281e-01
   2.9742188e-01
   2.9746094e-01
   2.9750000e-01
   2.9753906e-01
   2.9757813e-01
   2.9761719e-01
   2.9765625e-01
   2.9769531e-01
   2.9773438e-01
   2.9777344e-01
   2.9781250e-01
   2.9785156e-01
   2.9789063e-01
   2.9792969e-01
   2.9796875e-01
   2.9800781e-01
   2.9804688e-01
   2.9808594e-01
   2.9812500e-01
   2.9816406e-01
   2.9820313e-01
   2.9824219e-01
   2.9828125e-01
   2.9832031e-01
   2.9835938e-01
   2.9839844e-01
   2.9843750e-01
   2.9847656e-01
   2.9851563e-01
   2.9855469e-01
   2.9859375e-01
   2.9863281e-01
   2.9867188e-01
   2.9871094e-01
   2.9875000e-01
   2.9878906e-01
   2.9882813e-01
   2.9886719e-01
   2.9890625e-01
   2.9894531e-01
   2.9898438e-01
   2.9902344e-01
   2.9906250e-01
   2.9910156e-01
   2.9914063e-01
   2.9917969e-01
   2.9921875e-01
   2.9925781e-01
   2.9929688e-01
   2.9933594e-01
   2.9937500e-01
   2.9941406e-01
   2.9945313e-01
   2.9949219e-01
   2.9953125e-01
   2.9957031e-01
   2.9960938e-01
   2.9964844e-01
   2.9968750e-01
   2.9972656e-01
   2.9976563e-01
   2.9980469e-01
   2.9984375e-01
   2.9988281e-01
   2.9992188e-01
   2.9996094e-01
   3.0000000e-01
   3.0003906e-01
   3.0007812e-01
   3.0011719e-01
   3.0015625e-01
   3.0019531e-01
   3.0023438e-01
   3.0027344e-01
   3.0031250e-01
   3.0035156e-01
   3.0039062e-01
   3.0042969e-01
   3.0046875e-01
   3.0050781e-01
   3.0054687e-01
   3.0058594e-01
   3.0062500e-01
   3.0066406e-01
   3.0070313e-01
   3.0074219e-01
   3.0078125e-01
   3.0082031e-01
   3.0085937e-01
   3.0089844e-01
   3.0093750e-01
   3.0097656e-01
   3.0101563e-01
   3.0105469e-01
   3.0109375e-01
   3.0113281e-01
   3.0117187e-01
   3.0121094e-01
   3.0125000e-01
   3.0128906e-01
   3.0132813e-01
   3.0136719e-01
   3.0140625e-01
   3.0144531e-01
   3.0148437e-01
   3.0152344e-01
   3.0156250e-01
   3.0160156e-01
   3.0164063e-01
   3.0167969e-01
   3.0171875e-01
   3.0175781e-01
   3.0179687e-01
   3.0183594e-01
   3.0187500e-01
   3.0191406e-01
   3.0195312e-01
   3.0199219e-01
   3.0203125e-01
   3.0207031e-01
   3.0210938e-01
   3.0214844e-01
   3.0218750e-01
   3.0222656e-01
   3.0226562e-01
   3.0230469e-01
   3.0234375e-01
   3.0238281e-01
   3.0242188e-01
   3.0246094e-01
   3.0250000e-01
   3.0253906e-01
   3.0257812e-01
   3.0261719e-01
   3.0265625e-01
   3.0269531e-01
   3.0273438e-01
   3.0277344e-01
   3.0281250e-01
   3.0285156e-01
   3.0289062e-01
   3.0292969e-01
   3.0296875e-01
   3.0300781e-01
   3.0304687e-01
   3.0308594e-01
   3.0312500e-01
   3.0316406e-01
   3.0320312e-01
   3.0324219e-01
   3.0328125e-01
   3.0332031e-01
   3.0335937e-01
   3.0339844e-01
   3.0343750e-01
   3.0347656e-01
   3.0351563e-01
   3.0355469e-01
   3.0359375e-01
   3.0363281e-01
   3.0367187e-01
   3.0371094e-01
   3.0375000e-01
   3.0378906e-01
   3.0382813e-01
   3.0386719e-01
   3.0390625e-01
   3.0394531e-01
   3.0398437e-01
   3.0402344e-01
   3.0406250e-01
   3.0410156e-01
   3.0414063e-01
   3.0417969e-01
   3.0421875e-01
   3.0425781e-01
   3.0429687e-01
   3.0433594e-01
   3.0437500e-01
   3.0441406e-01
   3.0445312e-01
   3.0449219e-01
   3.0453125e-01
   3.0457031e-01
   3.0460938e-01
   3.0464844e-01
   3.0468750e-01
   3.0472656e-01
   3.0476562e-01
   3.0480469e-01
   3.0484375e-01
   3.0488281e-01
   3.0492188e-01
   3.0496094e-01
   3.0500000e-01
   3.0503906e-01
   3.0507812e-01
   3.0511719e-01
   3.0515625e-01
   3.0519531e-01
   3.0523438e-01
   3.0527344e-01
   3.0531250e-01
   3.0535156e-01
   3.0539062e-01
   3.0542969e-01
   3.0546875e-01
   3.0550781e-01
   3.0554688e-01
   3.0558594e-01
   3.0562500e-01
   3.0566406e-01
   3.0570312e-01
   3.0574219e-01
   3.0578125e-01
   3.0582031e-01
   3.0585937e-01
   3.0589844e-01
   3.0593750e-01
   3.0597656e-01
   3.0601563e-01
   3.0605469e-01
   3.0609375e-01
   3.0613281e-01
   3.0617187e-01
   3.0621094e-01
   3.0625000e-01
   3.0628906e-01
   3.0632813e-01
   3.0636719e-01
   3.0640625e-01
   3.0644531e-01
   3.0648437e-01
   3.0652344e-01
   3.0656250e-01
   3.0660156e-01
   3.0664063e-01
   3.0667969e-01
   3.0671875e-01
   3.0675781e-01
   3.0679687e-01
   3.0683594e-01
   3.0687500e-01
   3.0691406e-01
   3.0695312e-01
   3.0699219e-01
   3.0703125e-01
   3.0707031e-01
   3.0710937e-01
   3.0714844e-01
   3.0718750e-01
   3.0722656e-01
   3.0726562e-01
   3.0730469e-01
   3.0734375e-01
   3.0738281e-01
   3.0742188e-01
   3.0746094e-01
   3.0750000e-01
   3.0753906e-01
   3.0757812e-01
   3.0761719e-01
   3.0765625e-01
   3.0769531e-01
   3.0773438e-01
   3.0777344e-01
   3.0781250e-01
   3.0785156e-01
   3.0789062e-01
   3.0792969e-01
   3.0796875e-01
   3.0800781e-01
   3.0804688e-01
   3.0808594e-01
   3.0812500e-01
   3.0816406e-01
   3.0820312e-01
   3.0824219e-01
   3.0828125e-01
   3.0832031e-01
   3.0835937e-01
   3.0839844e-01
   3.0843750e-01
   3.0847656e-01
   3.0851563e-01
   3.0855469e-01
   3.0859375e-01
   3.0863281e-01
   3.0867187e-01
   3.0871094e-01
   3.0875000e-01
   3.0878906e-01
   3.0882813e-01
   3.0886719e-01
   3.0890625e-01
   3.0894531e-01
   3.0898437e-01
   3.0902344e-01
   3.0906250e-01
   3.0910156e-01
   3.0914063e-01
   3.0917969e-01
   3.0921875e-01
   3.0925781e-01
   3.0929687e-01
   3.0933594e-01
   3.0937500e-01
   3.0941406e-01
   3.0945313e-01
   3.0949219e-01
   3.0953125e-01
   3.0957031e-01
   3.0960937e-01
   3.0964844e-01
   3.0968750e-01
   3.0972656e-01
   3.0976562e-01
   3.0980469e-01
   3.0984375e-01
   3.0988281e-01
   3.0992188e-01
   3.0996094e-01
   3.1000000e-01
   3.1003906e-01
   3.1007812e-01
   3.1011719e-01
   3.1015625e-01
   3.1019531e-01
   3.1023438e-01
   3.1027344e-01
   3.1031250e-01
   3.1035156e-01
   3.1039062e-01
   3.1042969e-01
   3.1046875e-01
   3.1050781e-01
   3.1054688e-01
   3.1058594e-01
   3.1062500e-01
   3.1066406e-01
   3.1070312e-01
   3.1074219e-01
   3.1078125e-01
   3.1082031e-01
   3.1085937e-01
   3.1089844e-01
   3.1093750e-01
   3.1097656e-01
   3.1101562e-01
   3.1105469e-01
   3.1109375e-01
   3.1113281e-01
   3.1117187e-01
   3.1121094e-01
   3.1125000e-01
   3.1128906e-01
   3.1132813e-01
   3.1136719e-01
   3.1140625e-01
   3.1144531e-01
   3.1148437e-01
   3.1152344e-01
   3.1156250e-01
   3.1160156e-01
   3.1164063e-01
   3.1167969e-01
   3.1171875e-01
   3.1175781e-01
   3.1179687e-01
   3.1183594e-01
   3.1187500e-01
   3.1191406e-01
   3.1195313e-01
   3.1199219e-01
   3.1203125e-01
   3.1207031e-01
   3.1210937e-01
   3.1214844e-01
   3.1218750e-01
   3.1222656e-01
   3.1226562e-01
   3.1230469e-01
   3.1234375e-01
   3.1238281e-01
   3.1242188e-01
   3.1246094e-01
   3.1250000e-01
   3.1253906e-01
   3.1257812e-01
   3.1261719e-01
   3.1265625e-01
   3.1269531e-01
   3.1273438e-01
   3.1277344e-01
   3.1281250e-01
   3.1285156e-01
   3.1289062e-01
   3.1292969e-01
   3.1296875e-01
   3.1300781e-01
   3.1304688e-01
   3.1308594e-01
   3.1312500e-01
   3.1316406e-01
   3.1320312e-01
   3.1324219e-01
   3.1328125e-01
   3.1332031e-01
   3.1335938e-01
   3.1339844e-01
   3.1343750e-01
   3.1347656e-01
   3.1351562e-01
   3.1355469e-01
   3.1359375e-01
   3.1363281e-01
   3.1367187e-01
   3.1371094e-01
   3.1375000e-01
   3.1378906e-01
   3.1382813e-01
   3.1386719e-01
   3.1390625e-01
   3.1394531e-01
   3.1398437e-01
   3.1402344e-01
   3.1406250e-01
   3.1410156e-01
   3.1414063e-01
   3.1417969e-01
   3.1421875e-01
   3.1425781e-01
   3.1429687e-01
   3.1433594e-01
   3.1437500e-01
   3.1441406e-01
   3.1445313e-01
   3.1449219e-01
   3.1453125e-01
   3.1457031e-01
   3.1460937e-01
   3.1464844e-01
   3.1468750e-01
   3.1472656e-01
   3.1476562e-01
   3.1480469e-01
   3.1484375e-01
   3.1488281e-01
   3.1492188e-01
   3.1496094e-01
   3.1500000e-01
   3.1503906e-01
   3.1507812e-01
   3.1511719e-01
   3.1515625e-01
   3.1519531e-01
   3.1523438e-01
   3.1527344e-01
   3.1531250e-01
   3.1535156e-01
   3.1539062e-01
   3.1542969e-01
   3.1546875e-01
   3.1550781e-01
   3.1554688e-01
   3.1558594e-01
   3.1562500e-01
   3.1566406e-01
   3.1570312e-01
   3.1574219e-01
   3.1578125e-01
   3.1582031e-01
   3.1585938e-01
   3.1589844e-01
   3.1593750e-01
   3.1597656e-01
   3.1601562e-01
   3.1605469e-01
   3.1609375e-01
   3.1613281e-01
   3.1617187e-01
   3.1621094e-01
   3.1625000e-01
   3.1628906e-01
   3.1632812e-01
   3.1636719e-01
   3.1640625e-01
   3.1644531e-01
   3.1648437e-01
   3.1652344e-01
   3.1656250e-01
   3.1660156e-01
   3.1664063e-01
   3.1667969e-01
   3.1671875e-01
   3.1675781e-01
   3.1679687e-01
   3.1683594e-01
   3.1687500e-01
   3.1691406e-01
   3.1695313e-01
   3.1699219e-01
   3.1703125e-01
   3.1707031e-01
   3.1710937e-01
   3.1714844e-01
   3.1718750e-01
   3.1722656e-01
   3.1726563e-01
   3.1730469e-01
   3.1734375e-01
   3.1738281e-01
   3.1742187e-01
   3.1746094e-01
   3.1750000e-01
   3.1753906e-01
   3.1757812e-01
   3.1761719e-01
   3.1765625e-01
   3.1769531e-01
   3.1773438e-01
   3.1777344e-01
   3.1781250e-01
   3.1785156e-01
   3.1789062e-01
   3.1792969e-01
   3.1796875e-01
   3.1800781e-01
   3.1804688e-01
   3.1808594e-01
   3.1812500e-01
   3.1816406e-01
   3.1820312e-01
   3.1824219e-01
   3.1828125e-01
   3.1832031e-01
   3.1835938e-01
   3.1839844e-01
   3.1843750e-01
   3.1847656e-01
   3.1851562e-01
   3.1855469e-01
   3.1859375e-01
   3.1863281e-01
   3.1867187e-01
   3.1871094e-01
   3.1875000e-01
   3.1878906e-01
   3.1882813e-01
   3.1886719e-01
   3.1890625e-01
   3.1894531e-01
   3.1898437e-01
   3.1902344e-01
   3.1906250e-01
   3.1910156e-01
   3.1914063e-01
   3.1917969e-01
   3.1921875e-01
   3.1925781e-01
   3.1929687e-01
   3.1933594e-01
   3.1937500e-01
   3.1941406e-01
   3.1945313e-01
   3.1949219e-01
   3.1953125e-01
   3.1957031e-01
   3.1960937e-01
   3.1964844e-01
   3.1968750e-01
   3.1972656e-01
   3.1976563e-01
   3.1980469e-01
   3.1984375e-01
   3.1988281e-01
   3.1992187e-01
   3.1996094e-01
   3.2000000e-01
   3.2003906e-01
   3.2007812e-01
   3.2011719e-01
   3.2015625e-01
   3.2019531e-01
   3.2023437e-01
   3.2027344e-01
   3.2031250e-01
   3.2035156e-01
   3.2039062e-01
   3.2042969e-01
   3.2046875e-01
   3.2050781e-01
   3.2054688e-01
   3.2058594e-01
   3.2062500e-01
   3.2066406e-01
   3.2070312e-01
   3.2074219e-01
   3.2078125e-01
   3.2082031e-01
   3.2085938e-01
   3.2089844e-01
   3.2093750e-01
   3.2097656e-01
   3.2101562e-01
   3.2105469e-01
   3.2109375e-01
   3.2113281e-01
   3.2117188e-01
   3.2121094e-01
   3.2125000e-01
   3.2128906e-01
   3.2132812e-01
   3.2136719e-01
   3.2140625e-01
   3.2144531e-01
   3.2148437e-01
   3.2152344e-01
   3.2156250e-01
   3.2160156e-01
   3.2164063e-01
   3.2167969e-01
   3.2171875e-01
   3.2175781e-01
   3.2179687e-01
   3.2183594e-01
   3.2187500e-01
   3.2191406e-01
   3.2195313e-01
   3.2199219e-01
   3.2203125e-01
   3.2207031e-01
   3.2210937e-01
   3.2214844e-01
   3.2218750e-01
   3.2222656e-01
   3.2226563e-01
   3.2230469e-01
   3.2234375e-01
   3.2238281e-01
   3.2242187e-01
   3.2246094e-01
   3.2250000e-01
   3.2253906e-01
   3.2257812e-01
   3.2261719e-01
   3.2265625e-01
   3.2269531e-01
   3.2273438e-01
   3.2277344e-01
   3.2281250e-01
   3.2285156e-01
   3.2289062e-01
   3.2292969e-01
   3.2296875e-01
   3.2300781e-01
   3.2304688e-01
   3.2308594e-01
   3.2312500e-01
   3.2316406e-01
   3.2320312e-01
   3.2324219e-01
   3.2328125e-01
   3.2332031e-01
   3.2335938e-01
   3.2339844e-01
   3.2343750e-01
   3.2347656e-01
   3.2351562e-01
   3.2355469e-01
   3.2359375e-01
   3.2363281e-01
   3.2367188e-01
   3.2371094e-01
   3.2375000e-01
   3.2378906e-01
   3.2382812e-01
   3.2386719e-01
   3.2390625e-01
   3.2394531e-01
   3.2398437e-01
   3.2402344e-01
   3.2406250e-01
   3.2410156e-01
   3.2414062e-01
   3.2417969e-01
   3.2421875e-01
   3.2425781e-01
   3.2429687e-01
   3.2433594e-01
   3.2437500e-01
   3.2441406e-01
   3.2445313e-01
   3.2449219e-01
   3.2453125e-01
   3.2457031e-01
   3.2460937e-01
   3.2464844e-01
   3.2468750e-01
   3.2472656e-01
   3.2476563e-01
   3.2480469e-01
   3.2484375e-01
   3.2488281e-01
   3.2492187e-01
   3.2496094e-01
   3.2500000e-01
   3.2503906e-01
   3.2507813e-01
   3.2511719e-01
   3.2515625e-01
   3.2519531e-01
   3.2523437e-01
   3.2527344e-01
   3.2531250e-01
   3.2535156e-01
   3.2539062e-01
   3.2542969e-01
   3.2546875e-01
   3.2550781e-01
   3.2554688e-01
   3.2558594e-01
   3.2562500e-01
   3.2566406e-01
   3.2570312e-01
   3.2574219e-01
   3.2578125e-01
   3.2582031e-01
   3.2585938e-01
   3.2589844e-01
   3.2593750e-01
   3.2597656e-01
   3.2601562e-01
   3.2605469e-01
   3.2609375e-01
   3.2613281e-01
   3.2617188e-01
   3.2621094e-01
   3.2625000e-01
   3.2628906e-01
   3.2632812e-01
   3.2636719e-01
   3.2640625e-01
   3.2644531e-01
   3.2648437e-01
   3.2652344e-01
   3.2656250e-01
   3.2660156e-01
   3.2664063e-01
   3.2667969e-01
   3.2671875e-01
   3.2675781e-01
   3.2679687e-01
   3.2683594e-01
   3.2687500e-01
   3.2691406e-01
   3.2695313e-01
   3.2699219e-01
   3.2703125e-01
   3.2707031e-01
   3.2710937e-01
   3.2714844e-01
   3.2718750e-01
   3.2722656e-01
   3.2726563e-01
   3.2730469e-01
   3.2734375e-01
   3.2738281e-01
   3.2742187e-01
   3.2746094e-01
   3.2750000e-01
   3.2753906e-01
   3.2757813e-01
   3.2761719e-01
   3.2765625e-01
   3.2769531e-01
   3.2773437e-01
   3.2777344e-01
   3.2781250e-01
   3.2785156e-01
   3.2789062e-01
   3.2792969e-01
   3.2796875e-01
   3.2800781e-01
   3.2804687e-01
   3.2808594e-01
   3.2812500e-01
   3.2816406e-01
   3.2820312e-01
   3.2824219e-01
   3.2828125e-01
   3.2832031e-01
   3.2835938e-01
   3.2839844e-01
   3.2843750e-01
   3.2847656e-01
   3.2851562e-01
   3.2855469e-01
   3.2859375e-01
   3.2863281e-01
   3.2867188e-01
   3.2871094e-01
   3.2875000e-01
   3.2878906e-01
   3.2882812e-01
   3.2886719e-01
   3.2890625e-01
   3.2894531e-01
   3.2898438e-01
   3.2902344e-01
   3.2906250e-01
   3.2910156e-01
   3.2914062e-01
   3.2917969e-01
   3.2921875e-01
   3.2925781e-01
   3.2929687e-01
   3.2933594e-01
   3.2937500e-01
   3.2941406e-01
   3.2945313e-01
   3.2949219e-01
   3.2953125e-01
   3.2957031e-01
   3.2960937e-01
   3.2964844e-01
   3.2968750e-01
   3.2972656e-01
   3.2976563e-01
   3.2980469e-01
   3.2984375e-01
   3.2988281e-01
   3.2992187e-01
   3.2996094e-01
   3.3000000e-01
   3.3003906e-01
   3.3007813e-01
   3.3011719e-01
   3.3015625e-01
   3.3019531e-01
   3.3023437e-01
   3.3027344e-01
   3.3031250e-01
   3.3035156e-01
   3.3039062e-01
   3.3042969e-01
   3.3046875e-01
   3.3050781e-01
   3.3054688e-01
   3.3058594e-01
   3.3062500e-01
   3.3066406e-01
   3.3070312e-01
   3.3074219e-01
   3.3078125e-01
   3.3082031e-01
   3.3085938e-01
   3.3089844e-01
   3.3093750e-01
   3.3097656e-01
   3.3101562e-01
   3.3105469e-01
   3.3109375e-01
   3.3113281e-01
   3.3117188e-01
   3.3121094e-01
   3.3125000e-01
   3.3128906e-01
   3.3132812e-01
   3.3136719e-01
   3.3140625e-01
   3.3144531e-01
   3.3148438e-01
   3.3152344e-01
   3.3156250e-01
   3.3160156e-01
   3.3164062e-01
   3.3167969e-01
   3.3171875e-01
   3.3175781e-01
   3.3179687e-01
   3.3183594e-01
   3.3187500e-01
   3.3191406e-01
   3.3195312e-01
   3.3199219e-01
   3.3203125e-01
   3.3207031e-01
   3.3210937e-01
   3.3214844e-01
   3.3218750e-01
   3.3222656e-01
   3.3226563e-01
   3.3230469e-01
   3.3234375e-01
   3.3238281e-01
   3.3242187e-01
   3.3246094e-01
   3.3250000e-01
   3.3253906e-01
   3.3257813e-01
   3.3261719e-01
   3.3265625e-01
   3.3269531e-01
   3.3273437e-01
   3.3277344e-01
   3.3281250e-01
   3.3285156e-01
   3.3289063e-01
   3.3292969e-01
   3.3296875e-01
   3.3300781e-01
   3.3304687e-01
   3.3308594e-01
   3.3312500e-01
   3.3316406e-01
   3.3320312e-01
   3.3324219e-01
   3.3328125e-01
   3.3332031e-01
   3.3335938e-01
   3.3339844e-01
   3.3343750e-01
   3.3347656e-01
   3.3351562e-01
   3.3355469e-01
   3.3359375e-01
   3.3363281e-01
   3.3367188e-01
   3.3371094e-01
   3.3375000e-01
   3.3378906e-01
   3.3382812e-01
   3.3386719e-01
   3.3390625e-01
   3.3394531e-01
   3.3398438e-01
   3.3402344e-01
   3.3406250e-01
   3.3410156e-01
   3.3414062e-01
   3.3417969e-01
   3.3421875e-01
   3.3425781e-01
   3.3429687e-01
   3.3433594e-01
   3.3437500e-01
   3.3441406e-01
   3.3445313e-01
   3.3449219e-01
   3.3453125e-01
   3.3457031e-01
   3.3460937e-01
   3.3464844e-01
   3.3468750e-01
   3.3472656e-01
   3.3476563e-01
   3.3480469e-01
   3.3484375e-01
   3.3488281e-01
   3.3492187e-01
   3.3496094e-01
   3.3500000e-01
   3.3503906e-01
   3.3507813e-01
   3.3511719e-01
   3.3515625e-01
   3.3519531e-01
   3.3523437e-01
   3.3527344e-01
   3.3531250e-01
   3.3535156e-01
   3.3539063e-01
   3.3542969e-01
   3.3546875e-01
   3.3550781e-01
   3.3554687e-01
   3.3558594e-01
   3.3562500e-01
   3.3566406e-01
   3.3570312e-01
   3.3574219e-01
   3.3578125e-01
   3.3582031e-01
   3.3585937e-01
   3.3589844e-01
   3.3593750e-01
   3.3597656e-01
   3.3601562e-01
   3.3605469e-01
   3.3609375e-01
   3.3613281e-01
   3.3617188e-01
   3.3621094e-01
   3.3625000e-01
   3.3628906e-01
   3.3632812e-01
   3.3636719e-01
   3.3640625e-01
   3.3644531e-01
   3.3648438e-01
   3.3652344e-01
   3.3656250e-01
   3.3660156e-01
   3.3664062e-01
   3.3667969e-01
   3.3671875e-01
   3.3675781e-01
   3.3679688e-01
   3.3683594e-01
   3.3687500e-01
   3.3691406e-01
   3.3695312e-01
   3.3699219e-01
   3.3703125e-01
   3.3707031e-01
   3.3710937e-01
   3.3714844e-01
   3.3718750e-01
   3.3722656e-01
   3.3726563e-01
   3.3730469e-01
   3.3734375e-01
   3.3738281e-01
   3.3742187e-01
   3.3746094e-01
   3.3750000e-01
   3.3753906e-01
   3.3757813e-01
   3.3761719e-01
   3.3765625e-01
   3.3769531e-01
   3.3773437e-01
   3.3777344e-01
   3.3781250e-01
   3.3785156e-01
   3.3789063e-01
   3.3792969e-01
   3.3796875e-01
   3.3800781e-01
   3.3804687e-01
   3.3808594e-01
   3.3812500e-01
   3.3816406e-01
   3.3820312e-01
   3.3824219e-01
   3.3828125e-01
   3.3832031e-01
   3.3835938e-01
   3.3839844e-01
   3.3843750e-01
   3.3847656e-01
   3.3851562e-01
   3.3855469e-01
   3.3859375e-01
   3.3863281e-01
   3.3867188e-01
   3.3871094e-01
   3.3875000e-01
   3.3878906e-01
   3.3882812e-01
   3.3886719e-01
   3.3890625e-01
   3.3894531e-01
   3.3898438e-01
   3.3902344e-01
   3.3906250e-01
   3.3910156e-01
   3.3914062e-01
   3.3917969e-01
   3.3921875e-01
   3.3925781e-01
   3.3929688e-01
   3.3933594e-01
   3.3937500e-01
   3.3941406e-01
   3.3945312e-01
   3.3949219e-01
   3.3953125e-01
   3.3957031e-01
   3.3960937e-01
   3.3964844e-01
   3.3968750e-01
   3.3972656e-01
   3.3976562e-01
   3.3980469e-01
   3.3984375e-01
   3.3988281e-01
   3.3992187e-01
   3.3996094e-01
   3.4000000e-01
   3.4003906e-01
   3.4007813e-01
   3.4011719e-01
   3.4015625e-01
   3.4019531e-01
   3.4023437e-01
   3.4027344e-01
   3.4031250e-01
   3.4035156e-01
   3.4039063e-01
   3.4042969e-01
   3.4046875e-01
   3.4050781e-01
   3.4054687e-01
   3.4058594e-01
   3.4062500e-01
   3.4066406e-01
   3.4070313e-01
   3.4074219e-01
   3.4078125e-01
   3.4082031e-01
   3.4085937e-01
   3.4089844e-01
   3.4093750e-01
   3.4097656e-01
   3.4101562e-01
   3.4105469e-01
   3.4109375e-01
   3.4113281e-01
   3.4117188e-01
   3.4121094e-01
   3.4125000e-01
   3.4128906e-01
   3.4132812e-01
   3.4136719e-01
   3.4140625e-01
   3.4144531e-01
   3.4148438e-01
   3.4152344e-01
   3.4156250e-01
   3.4160156e-01
   3.4164062e-01
   3.4167969e-01
   3.4171875e-01
   3.4175781e-01
   3.4179688e-01
   3.4183594e-01
   3.4187500e-01
   3.4191406e-01
   3.4195312e-01
   3.4199219e-01
   3.4203125e-01
   3.4207031e-01
   3.4210937e-01
   3.4214844e-01
   3.4218750e-01
   3.4222656e-01
   3.4226563e-01
   3.4230469e-01
   3.4234375e-01
   3.4238281e-01
   3.4242187e-01
   3.4246094e-01
   3.4250000e-01
   3.4253906e-01
   3.4257813e-01
   3.4261719e-01
   3.4265625e-01
   3.4269531e-01
   3.4273437e-01
   3.4277344e-01
   3.4281250e-01
   3.4285156e-01
   3.4289063e-01
   3.4292969e-01
   3.4296875e-01
   3.4300781e-01
   3.4304687e-01
   3.4308594e-01
   3.4312500e-01
   3.4316406e-01
   3.4320313e-01
   3.4324219e-01
   3.4328125e-01
   3.4332031e-01
   3.4335937e-01
   3.4339844e-01
   3.4343750e-01
   3.4347656e-01
   3.4351562e-01
   3.4355469e-01
   3.4359375e-01
   3.4363281e-01
   3.4367187e-01
   3.4371094e-01
   3.4375000e-01
   3.4378906e-01
   3.4382812e-01
   3.4386719e-01
   3.4390625e-01
   3.4394531e-01
   3.4398438e-01
   3.4402344e-01
   3.4406250e-01
   3.4410156e-01
   3.4414062e-01
   3.4417969e-01
   3.4421875e-01
   3.4425781e-01
   3.4429688e-01
   3.4433594e-01
   3.4437500e-01
   3.4441406e-01
   3.4445312e-01
   3.4449219e-01
   3.4453125e-01
   3.4457031e-01
   3.4460938e-01
   3.4464844e-01
   3.4468750e-01
   3.4472656e-01
   3.4476562e-01
   3.4480469e-01
   3.4484375e-01
   3.4488281e-01
   3.4492187e-01
   3.4496094e-01
   3.4500000e-01
   3.4503906e-01
   3.4507813e-01
   3.4511719e-01
   3.4515625e-01
   3.4519531e-01
   3.4523437e-01
   3.4527344e-01
   3.4531250e-01
   3.4535156e-01
   3.4539063e-01
   3.4542969e-01
   3.4546875e-01
   3.4550781e-01
   3.4554687e-01
   3.4558594e-01
   3.4562500e-01
   3.4566406e-01
   3.4570313e-01
   3.4574219e-01
   3.4578125e-01
   3.4582031e-01
   3.4585937e-01
   3.4589844e-01
   3.4593750e-01
   3.4597656e-01
   3.4601562e-01
   3.4605469e-01
   3.4609375e-01
   3.4613281e-01
   3.4617188e-01
   3.4621094e-01
   3.4625000e-01
   3.4628906e-01
   3.4632812e-01
   3.4636719e-01
   3.4640625e-01
   3.4644531e-01
   3.4648438e-01
   3.4652344e-01
   3.4656250e-01
   3.4660156e-01
   3.4664062e-01
   3.4667969e-01
   3.4671875e-01
   3.4675781e-01
   3.4679688e-01
   3.4683594e-01
   3.4687500e-01
   3.4691406e-01
   3.4695312e-01
   3.4699219e-01
   3.4703125e-01
   3.4707031e-01
   3.4710938e-01
   3.4714844e-01
   3.4718750e-01
   3.4722656e-01
   3.4726562e-01
   3.4730469e-01
   3.4734375e-01
   3.4738281e-01
   3.4742187e-01
   3.4746094e-01
   3.4750000e-01
   3.4753906e-01
   3.4757812e-01
   3.4761719e-01
   3.4765625e-01
   3.4769531e-01
   3.4773437e-01
   3.4777344e-01
   3.4781250e-01
   3.4785156e-01
   3.4789063e-01
   3.4792969e-01
   3.4796875e-01
   3.4800781e-01
   3.4804687e-01
   3.4808594e-01
   3.4812500e-01
   3.4816406e-01
   3.4820313e-01
   3.4824219e-01
   3.4828125e-01
   3.4832031e-01
   3.4835937e-01
   3.4839844e-01
   3.4843750e-01
   3.4847656e-01
   3.4851563e-01
   3.4855469e-01
   3.4859375e-01
   3.4863281e-01
   3.4867187e-01
   3.4871094e-01
   3.4875000e-01
   3.4878906e-01
   3.4882812e-01
   3.4886719e-01
   3.4890625e-01
   3.4894531e-01
   3.4898438e-01
   3.4902344e-01
   3.4906250e-01
   3.4910156e-01
   3.4914062e-01
   3.4917969e-01
   3.4921875e-01
   3.4925781e-01
   3.4929688e-01
   3.4933594e-01
   3.4937500e-01
   3.4941406e-01
   3.4945312e-01
   3.4949219e-01
   3.4953125e-01
   3.4957031e-01
   3.4960938e-01
   3.4964844e-01
   3.4968750e-01
   3.4972656e-01
   3.4976562e-01
   3.4980469e-01
   3.4984375e-01
   3.4988281e-01
   3.4992187e-01
   3.4996094e-01
   3.5000000e-01
   3.5003906e-01
   3.5007813e-01
   3.5011719e-01
   3.5015625e-01
   3.5019531e-01
   3.5023437e-01
   3.5027344e-01
   3.5031250e-01
   3.5035156e-01
   3.5039063e-01
   3.5042969e-01
   3.5046875e-01
   3.5050781e-01
   3.5054687e-01
   3.5058594e-01
   3.5062500e-01
   3.5066406e-01
   3.5070313e-01
   3.5074219e-01
   3.5078125e-01
   3.5082031e-01
   3.5085937e-01
   3.5089844e-01
   3.5093750e-01
   3.5097656e-01
   3.5101563e-01
   3.5105469e-01
   3.5109375e-01
   3.5113281e-01
   3.5117188e-01
   3.5121094e-01
   3.5125000e-01
   3.5128906e-01
   3.5132812e-01
   3.5136719e-01
   3.5140625e-01
   3.5144531e-01
   3.5148438e-01
   3.5152344e-01
   3.5156250e-01
   3.5160156e-01
   3.5164062e-01
   3.5167969e-01
   3.5171875e-01
   3.5175781e-01
   3.5179688e-01
   3.5183594e-01
   3.5187500e-01
   3.5191406e-01
   3.5195312e-01
   3.5199219e-01
   3.5203125e-01
   3.5207031e-01
   3.5210938e-01
   3.5214844e-01
   3.5218750e-01
   3.5222656e-01
   3.5226563e-01
   3.5230469e-01
   3.5234375e-01
   3.5238281e-01
   3.5242188e-01
   3.5246094e-01
   3.5250000e-01
   3.5253906e-01
   3.5257813e-01
   3.5261719e-01
   3.5265625e-01
   3.5269531e-01
   3.5273437e-01
   3.5277344e-01
   3.5281250e-01
   3.5285156e-01
   3.5289063e-01
   3.5292969e-01
   3.5296875e-01
   3.5300781e-01
   3.5304687e-01
   3.5308594e-01
   3.5312500e-01
   3.5316406e-01
   3.5320313e-01
   3.5324219e-01
   3.5328125e-01
   3.5332031e-01
   3.5335938e-01
   3.5339844e-01
   3.5343750e-01
   3.5347656e-01
   3.5351563e-01
   3.5355469e-01
   3.5359375e-01
   3.5363281e-01
   3.5367188e-01
   3.5371094e-01
   3.5375000e-01
   3.5378906e-01
   3.5382812e-01
   3.5386719e-01
   3.5390625e-01
   3.5394531e-01
   3.5398438e-01
   3.5402344e-01
   3.5406250e-01
   3.5410156e-01
   3.5414062e-01
   3.5417969e-01
   3.5421875e-01
   3.5425781e-01
   3.5429688e-01
   3.5433594e-01
   3.5437500e-01
   3.5441406e-01
   3.5445312e-01
   3.5449219e-01
   3.5453125e-01
   3.5457031e-01
   3.5460938e-01
   3.5464844e-01
   3.5468750e-01
   3.5472656e-01
   3.5476562e-01
   3.5480469e-01
   3.5484375e-01
   3.5488281e-01
   3.5492188e-01
   3.5496094e-01
   3.5500000e-01
   3.5503906e-01
   3.5507813e-01
   3.5511719e-01
   3.5515625e-01
   3.5519531e-01
   3.5523437e-01
   3.5527344e-01
   3.5531250e-01
   3.5535156e-01
   3.5539063e-01
   3.5542969e-01
   3.5546875e-01
   3.5550781e-01
   3.5554687e-01
   3.5558594e-01
   3.5562500e-01
   3.5566406e-01
   3.5570313e-01
   3.5574219e-01
   3.5578125e-01
   3.5582031e-01
   3.5585937e-01
   3.5589844e-01
   3.5593750e-01
   3.5597656e-01
   3.5601563e-01
   3.5605469e-01
   3.5609375e-01
   3.5613281e-01
   3.5617188e-01
   3.5621094e-01
   3.5625000e-01
   3.5628906e-01
   3.5632813e-01
   3.5636719e-01
   3.5640625e-01
   3.5644531e-01
   3.5648438e-01
   3.5652344e-01
   3.5656250e-01
   3.5660156e-01
   3.5664062e-01
   3.5667969e-01
   3.5671875e-01
   3.5675781e-01
   3.5679688e-01
   3.5683594e-01
   3.5687500e-01
   3.5691406e-01
   3.5695312e-01
   3.5699219e-01
   3.5703125e-01
   3.5707031e-01
   3.5710938e-01
   3.5714844e-01
   3.5718750e-01
   3.5722656e-01
   3.5726563e-01
   3.5730469e-01
   3.5734375e-01
   3.5738281e-01
   3.5742188e-01
   3.5746094e-01
   3.5750000e-01
   3.5753906e-01
   3.5757813e-01
   3.5761719e-01
   3.5765625e-01
   3.5769531e-01
   3.5773437e-01
   3.5777344e-01
   3.5781250e-01
   3.5785156e-01
   3.5789063e-01
   3.5792969e-01
   3.5796875e-01
   3.5800781e-01
   3.5804687e-01
   3.5808594e-01
   3.5812500e-01
   3.5816406e-01
   3.5820313e-01
   3.5824219e-01
   3.5828125e-01
   3.5832031e-01
   3.5835937e-01
   3.5839844e-01
   3.5843750e-01
   3.5847656e-01
   3.5851563e-01
   3.5855469e-01
   3.5859375e-01
   3.5863281e-01
   3.5867187e-01
   3.5871094e-01
   3.5875000e-01
   3.5878906e-01
   3.5882813e-01
   3.5886719e-01
   3.5890625e-01
   3.5894531e-01
   3.5898438e-01
   3.5902344e-01
   3.5906250e-01
   3.5910156e-01
   3.5914062e-01
   3.5917969e-01
   3.5921875e-01
   3.5925781e-01
   3.5929688e-01
   3.5933594e-01
   3.5937500e-01
   3.5941406e-01
   3.5945312e-01
   3.5949219e-01
   3.5953125e-01
   3.5957031e-01
   3.5960938e-01
   3.5964844e-01
   3.5968750e-01
   3.5972656e-01
   3.5976562e-01
   3.5980469e-01
   3.5984375e-01
   3.5988281e-01
   3.5992188e-01
   3.5996094e-01
   3.6000000e-01
   3.6003906e-01
   3.6007813e-01
   3.6011719e-01
   3.6015625e-01
   3.6019531e-01
   3.6023438e-01
   3.6027344e-01
   3.6031250e-01
   3.6035156e-01
   3.6039063e-01
   3.6042969e-01
   3.6046875e-01
   3.6050781e-01
   3.6054687e-01
   3.6058594e-01
   3.6062500e-01
   3.6066406e-01
   3.6070313e-01
   3.6074219e-01
   3.6078125e-01
   3.6082031e-01
   3.6085937e-01
   3.6089844e-01
   3.6093750e-01
   3.6097656e-01
   3.6101563e-01
   3.6105469e-01
   3.6109375e-01
   3.6113281e-01
   3.6117188e-01
   3.6121094e-01
   3.6125000e-01
   3.6128906e-01
   3.6132813e-01
   3.6136719e-01
   3.6140625e-01
   3.6144531e-01
   3.6148438e-01
   3.6152344e-01
   3.6156250e-01
   3.6160156e-01
   3.6164062e-01
   3.6167969e-01
   3.6171875e-01
   3.6175781e-01
   3.6179688e-01
   3.6183594e-01
   3.6187500e-01
   3.6191406e-01
   3.6195312e-01
   3.6199219e-01
   3.6203125e-01
   3.6207031e-01
   3.6210938e-01
   3.6214844e-01
   3.6218750e-01
   3.6222656e-01
   3.6226562e-01
   3.6230469e-01
   3.6234375e-01
   3.6238281e-01
   3.6242188e-01
   3.6246094e-01
   3.6250000e-01
   3.6253906e-01
   3.6257812e-01
   3.6261719e-01
   3.6265625e-01
   3.6269531e-01
   3.6273438e-01
   3.6277344e-01
   3.6281250e-01
   3.6285156e-01
   3.6289063e-01
   3.6292969e-01
   3.6296875e-01
   3.6300781e-01
   3.6304687e-01
   3.6308594e-01
   3.6312500e-01
   3.6316406e-01
   3.6320313e-01
   3.6324219e-01
   3.6328125e-01
   3.6332031e-01
   3.6335937e-01
   3.6339844e-01
   3.6343750e-01
   3.6347656e-01
   3.6351563e-01
   3.6355469e-01
   3.6359375e-01
   3.6363281e-01
   3.6367187e-01
   3.6371094e-01
   3.6375000e-01
   3.6378906e-01
   3.6382813e-01
   3.6386719e-01
   3.6390625e-01
   3.6394531e-01
   3.6398438e-01
   3.6402344e-01
   3.6406250e-01
   3.6410156e-01
   3.6414063e-01
   3.6417969e-01
   3.6421875e-01
   3.6425781e-01
   3.6429688e-01
   3.6433594e-01
   3.6437500e-01
   3.6441406e-01
   3.6445312e-01
   3.6449219e-01
   3.6453125e-01
   3.6457031e-01
   3.6460938e-01
   3.6464844e-01
   3.6468750e-01
   3.6472656e-01
   3.6476562e-01
   3.6480469e-01
   3.6484375e-01
   3.6488281e-01
   3.6492188e-01
   3.6496094e-01
   3.6500000e-01
   3.6503906e-01
   3.6507813e-01
   3.6511719e-01
   3.6515625e-01
   3.6519531e-01
   3.6523438e-01
   3.6527344e-01
   3.6531250e-01
   3.6535156e-01
   3.6539063e-01
   3.6542969e-01
   3.6546875e-01
   3.6550781e-01
   3.6554687e-01
   3.6558594e-01
   3.6562500e-01
   3.6566406e-01
   3.6570313e-01
   3.6574219e-01
   3.6578125e-01
   3.6582031e-01
   3.6585937e-01
   3.6589844e-01
   3.6593750e-01
   3.6597656e-01
   3.6601563e-01
   3.6605469e-01
   3.6609375e-01
   3.6613281e-01
   3.6617187e-01
   3.6621094e-01
   3.6625000e-01
   3.6628906e-01
   3.6632813e-01
   3.6636719e-01
   3.6640625e-01
   3.6644531e-01
   3.6648437e-01
   3.6652344e-01
   3.6656250e-01
   3.6660156e-01
   3.6664063e-01
   3.6667969e-01
   3.6671875e-01
   3.6675781e-01
   3.6679688e-01
   3.6683594e-01
   3.6687500e-01
   3.6691406e-01
   3.6695312e-01
   3.6699219e-01
   3.6703125e-01
   3.6707031e-01
   3.6710938e-01
   3.6714844e-01
   3.6718750e-01
   3.6722656e-01
   3.6726562e-01
   3.6730469e-01
   3.6734375e-01
   3.6738281e-01
   3.6742188e-01
   3.6746094e-01
   3.6750000e-01
   3.6753906e-01
   3.6757812e-01
   3.6761719e-01
   3.6765625e-01
   3.6769531e-01
   3.6773438e-01
   3.6777344e-01
   3.6781250e-01
   3.6785156e-01
   3.6789063e-01
   3.6792969e-01
   3.6796875e-01
   3.6800781e-01
   3.6804688e-01
   3.6808594e-01
   3.6812500e-01
   3.6816406e-01
   3.6820313e-01
   3.6824219e-01
   3.6828125e-01
   3.6832031e-01
   3.6835937e-01
   3.6839844e-01
   3.6843750e-01
   3.6847656e-01
   3.6851563e-01
   3.6855469e-01
   3.6859375e-01
   3.6863281e-01
   3.6867187e-01
   3.6871094e-01
   3.6875000e-01
   3.6878906e-01
   3.6882813e-01
   3.6886719e-01
   3.6890625e-01
   3.6894531e-01
   3.6898437e-01
   3.6902344e-01
   3.6906250e-01
   3.6910156e-01
   3.6914063e-01
   3.6917969e-01
   3.6921875e-01
   3.6925781e-01
   3.6929688e-01
   3.6933594e-01
   3.6937500e-01
   3.6941406e-01
   3.6945312e-01
   3.6949219e-01
   3.6953125e-01
   3.6957031e-01
   3.6960938e-01
   3.6964844e-01
   3.6968750e-01
   3.6972656e-01
   3.6976562e-01
   3.6980469e-01
   3.6984375e-01
   3.6988281e-01
   3.6992188e-01
   3.6996094e-01
   3.7000000e-01
   3.7003906e-01
   3.7007812e-01
   3.7011719e-01
   3.7015625e-01
   3.7019531e-01
   3.7023438e-01
   3.7027344e-01
   3.7031250e-01
   3.7035156e-01
   3.7039062e-01
   3.7042969e-01
   3.7046875e-01
   3.7050781e-01
   3.7054688e-01
   3.7058594e-01
   3.7062500e-01
   3.7066406e-01
   3.7070313e-01
   3.7074219e-01
   3.7078125e-01
   3.7082031e-01
   3.7085937e-01
   3.7089844e-01
   3.7093750e-01
   3.7097656e-01
   3.7101563e-01
   3.7105469e-01
   3.7109375e-01
   3.7113281e-01
   3.7117187e-01
   3.7121094e-01
   3.7125000e-01
   3.7128906e-01
   3.7132813e-01
   3.7136719e-01
   3.7140625e-01
   3.7144531e-01
   3.7148437e-01
   3.7152344e-01
   3.7156250e-01
   3.7160156e-01
   3.7164063e-01
   3.7167969e-01
   3.7171875e-01
   3.7175781e-01
   3.7179688e-01
   3.7183594e-01
   3.7187500e-01
   3.7191406e-01
   3.7195313e-01
   3.7199219e-01
   3.7203125e-01
   3.7207031e-01
   3.7210938e-01
   3.7214844e-01
   3.7218750e-01
   3.7222656e-01
   3.7226562e-01
   3.7230469e-01
   3.7234375e-01
   3.7238281e-01
   3.7242188e-01
   3.7246094e-01
   3.7250000e-01
   3.7253906e-01
   3.7257812e-01
   3.7261719e-01
   3.7265625e-01
   3.7269531e-01
   3.7273438e-01
   3.7277344e-01
   3.7281250e-01
   3.7285156e-01
   3.7289063e-01
   3.7292969e-01
   3.7296875e-01
   3.7300781e-01
   3.7304688e-01
   3.7308594e-01
   3.7312500e-01
   3.7316406e-01
   3.7320313e-01
   3.7324219e-01
   3.7328125e-01
   3.7332031e-01
   3.7335937e-01
   3.7339844e-01
   3.7343750e-01
   3.7347656e-01
   3.7351563e-01
   3.7355469e-01
   3.7359375e-01
   3.7363281e-01
   3.7367187e-01
   3.7371094e-01
   3.7375000e-01
   3.7378906e-01
   3.7382813e-01
   3.7386719e-01
   3.7390625e-01
   3.7394531e-01
   3.7398437e-01
   3.7402344e-01
   3.7406250e-01
   3.7410156e-01
   3.7414063e-01
   3.7417969e-01
   3.7421875e-01
   3.7425781e-01
   3.7429687e-01
   3.7433594e-01
   3.7437500e-01
   3.7441406e-01
   3.7445313e-01
   3.7449219e-01
   3.7453125e-01
   3.7457031e-01
   3.7460938e-01
   3.7464844e-01
   3.7468750e-01
   3.7472656e-01
   3.7476562e-01
   3.7480469e-01
   3.7484375e-01
   3.7488281e-01
   3.7492188e-01
   3.7496094e-01
   3.7500000e-01
   3.7503906e-01
   3.7507812e-01
   3.7511719e-01
   3.7515625e-01
   3.7519531e-01
   3.7523438e-01
   3.7527344e-01
   3.7531250e-01
   3.7535156e-01
   3.7539062e-01
   3.7542969e-01
   3.7546875e-01
   3.7550781e-01
   3.7554688e-01
   3.7558594e-01
   3.7562500e-01
   3.7566406e-01
   3.7570313e-01
   3.7574219e-01
   3.7578125e-01
   3.7582031e-01
   3.7585938e-01
   3.7589844e-01
   3.7593750e-01
   3.7597656e-01
   3.7601563e-01
   3.7605469e-01
   3.7609375e-01
   3.7613281e-01
   3.7617187e-01
   3.7621094e-01
   3.7625000e-01
   3.7628906e-01
   3.7632813e-01
   3.7636719e-01
   3.7640625e-01
   3.7644531e-01
   3.7648437e-01
   3.7652344e-01
   3.7656250e-01
   3.7660156e-01
   3.7664063e-01
   3.7667969e-01
   3.7671875e-01
   3.7675781e-01
   3.7679688e-01
   3.7683594e-01
   3.7687500e-01
   3.7691406e-01
   3.7695313e-01
   3.7699219e-01
   3.7703125e-01
   3.7707031e-01
   3.7710938e-01
   3.7714844e-01
   3.7718750e-01
   3.7722656e-01
   3.7726562e-01
   3.7730469e-01
   3.7734375e-01
   3.7738281e-01
   3.7742188e-01
   3.7746094e-01
   3.7750000e-01
   3.7753906e-01
   3.7757812e-01
   3.7761719e-01
   3.7765625e-01
   3.7769531e-01
   3.7773438e-01
   3.7777344e-01
   3.7781250e-01
   3.7785156e-01
   3.7789062e-01
   3.7792969e-01
   3.7796875e-01
   3.7800781e-01
   3.7804688e-01
   3.7808594e-01
   3.7812500e-01
   3.7816406e-01
   3.7820312e-01
   3.7824219e-01
   3.7828125e-01
   3.7832031e-01
   3.7835938e-01
   3.7839844e-01
   3.7843750e-01
   3.7847656e-01
   3.7851563e-01
   3.7855469e-01
   3.7859375e-01
   3.7863281e-01
   3.7867187e-01
   3.7871094e-01
   3.7875000e-01
   3.7878906e-01
   3.7882813e-01
   3.7886719e-01
   3.7890625e-01
   3.7894531e-01
   3.7898437e-01
   3.7902344e-01
   3.7906250e-01
   3.7910156e-01
   3.7914063e-01
   3.7917969e-01
   3.7921875e-01
   3.7925781e-01
   3.7929687e-01
   3.7933594e-01
   3.7937500e-01
   3.7941406e-01
   3.7945313e-01
   3.7949219e-01
   3.7953125e-01
   3.7957031e-01
   3.7960938e-01
   3.7964844e-01
   3.7968750e-01
   3.7972656e-01
   3.7976563e-01
   3.7980469e-01
   3.7984375e-01
   3.7988281e-01
   3.7992188e-01
   3.7996094e-01
   3.8000000e-01
   3.8003906e-01
   3.8007812e-01
   3.8011719e-01
   3.8015625e-01
   3.8019531e-01
   3.8023438e-01
   3.8027344e-01
   3.8031250e-01
   3.8035156e-01
   3.8039062e-01
   3.8042969e-01
   3.8046875e-01
   3.8050781e-01
   3.8054688e-01
   3.8058594e-01
   3.8062500e-01
   3.8066406e-01
   3.8070313e-01
   3.8074219e-01
   3.8078125e-01
   3.8082031e-01
   3.8085938e-01
   3.8089844e-01
   3.8093750e-01
   3.8097656e-01
   3.8101563e-01
   3.8105469e-01
   3.8109375e-01
   3.8113281e-01
   3.8117187e-01
   3.8121094e-01
   3.8125000e-01
   3.8128906e-01
   3.8132813e-01
   3.8136719e-01
   3.8140625e-01
   3.8144531e-01
   3.8148437e-01
   3.8152344e-01
   3.8156250e-01
   3.8160156e-01
   3.8164063e-01
   3.8167969e-01
   3.8171875e-01
   3.8175781e-01
   3.8179687e-01
   3.8183594e-01
   3.8187500e-01
   3.8191406e-01
   3.8195313e-01
   3.8199219e-01
   3.8203125e-01
   3.8207031e-01
   3.8210937e-01
   3.8214844e-01
   3.8218750e-01
   3.8222656e-01
   3.8226563e-01
   3.8230469e-01
   3.8234375e-01
   3.8238281e-01
   3.8242188e-01
   3.8246094e-01
   3.8250000e-01
   3.8253906e-01
   3.8257812e-01
   3.8261719e-01
   3.8265625e-01
   3.8269531e-01
   3.8273438e-01
   3.8277344e-01
   3.8281250e-01
   3.8285156e-01
   3.8289062e-01
   3.8292969e-01
   3.8296875e-01
   3.8300781e-01
   3.8304688e-01
   3.8308594e-01
   3.8312500e-01
   3.8316406e-01
   3.8320312e-01
   3.8324219e-01
   3.8328125e-01
   3.8332031e-01
   3.8335938e-01
   3.8339844e-01
   3.8343750e-01
   3.8347656e-01
   3.8351563e-01
   3.8355469e-01
   3.8359375e-01
   3.8363281e-01
   3.8367188e-01
   3.8371094e-01
   3.8375000e-01
   3.8378906e-01
   3.8382813e-01
   3.8386719e-01
   3.8390625e-01
   3.8394531e-01
   3.8398437e-01
   3.8402344e-01
   3.8406250e-01
   3.8410156e-01
   3.8414063e-01
   3.8417969e-01
   3.8421875e-01
   3.8425781e-01
   3.8429687e-01
   3.8433594e-01
   3.8437500e-01
   3.8441406e-01
   3.8445313e-01
   3.8449219e-01
   3.8453125e-01
   3.8457031e-01
   3.8460937e-01
   3.8464844e-01
   3.8468750e-01
   3.8472656e-01
   3.8476563e-01
   3.8480469e-01
   3.8484375e-01
   3.8488281e-01
   3.8492188e-01
   3.8496094e-01
   3.8500000e-01
   3.8503906e-01
   3.8507812e-01
   3.8511719e-01
   3.8515625e-01
   3.8519531e-01
   3.8523438e-01
   3.8527344e-01
   3.8531250e-01
   3.8535156e-01
   3.8539062e-01
   3.8542969e-01
   3.8546875e-01
   3.8550781e-01
   3.8554688e-01
   3.8558594e-01
   3.8562500e-01
   3.8566406e-01
   3.8570312e-01
   3.8574219e-01
   3.8578125e-01
   3.8582031e-01
   3.8585938e-01
   3.8589844e-01
   3.8593750e-01
   3.8597656e-01
   3.8601562e-01
   3.8605469e-01
   3.8609375e-01
   3.8613281e-01
   3.8617188e-01
   3.8621094e-01
   3.8625000e-01
   3.8628906e-01
   3.8632813e-01
   3.8636719e-01
   3.8640625e-01
   3.8644531e-01
   3.8648437e-01
   3.8652344e-01
   3.8656250e-01
   3.8660156e-01
   3.8664063e-01
   3.8667969e-01
   3.8671875e-01
   3.8675781e-01
   3.8679687e-01
   3.8683594e-01
   3.8687500e-01
   3.8691406e-01
   3.8695313e-01
   3.8699219e-01
   3.8703125e-01
   3.8707031e-01
   3.8710937e-01
   3.8714844e-01
   3.8718750e-01
   3.8722656e-01
   3.8726563e-01
   3.8730469e-01
   3.8734375e-01
   3.8738281e-01
   3.8742188e-01
   3.8746094e-01
   3.8750000e-01
   3.8753906e-01
   3.8757813e-01
   3.8761719e-01
   3.8765625e-01
   3.8769531e-01
   3.8773438e-01
   3.8777344e-01
   3.8781250e-01
   3.8785156e-01
   3.8789062e-01
   3.8792969e-01
   3.8796875e-01
   3.8800781e-01
   3.8804688e-01
   3.8808594e-01
   3.8812500e-01
   3.8816406e-01
   3.8820312e-01
   3.8824219e-01
   3.8828125e-01
   3.8832031e-01
   3.8835938e-01
   3.8839844e-01
   3.8843750e-01
   3.8847656e-01
   3.8851562e-01
   3.8855469e-01
   3.8859375e-01
   3.8863281e-01
   3.8867188e-01
   3.8871094e-01
   3.8875000e-01
   3.8878906e-01
   3.8882813e-01
   3.8886719e-01
   3.8890625e-01
   3.8894531e-01
   3.8898437e-01
   3.8902344e-01
   3.8906250e-01
   3.8910156e-01
   3.8914063e-01
   3.8917969e-01
   3.8921875e-01
   3.8925781e-01
   3.8929687e-01
   3.8933594e-01
   3.8937500e-01
   3.8941406e-01
   3.8945313e-01
   3.8949219e-01
   3.8953125e-01
   3.8957031e-01
   3.8960937e-01
   3.8964844e-01
   3.8968750e-01
   3.8972656e-01
   3.8976563e-01
   3.8980469e-01
   3.8984375e-01
   3.8988281e-01
   3.8992188e-01
   3.8996094e-01
   3.9000000e-01
   3.9003906e-01
   3.9007813e-01
   3.9011719e-01
   3.9015625e-01
   3.9019531e-01
   3.9023438e-01
   3.9027344e-01
   3.9031250e-01
   3.9035156e-01
   3.9039062e-01
   3.9042969e-01
   3.9046875e-01
   3.9050781e-01
   3.9054688e-01
   3.9058594e-01
   3.9062500e-01
   3.9066406e-01
   3.9070312e-01
   3.9074219e-01
   3.9078125e-01
   3.9082031e-01
   3.9085938e-01
   3.9089844e-01
   3.9093750e-01
   3.9097656e-01
   3.9101562e-01
   3.9105469e-01
   3.9109375e-01
   3.9113281e-01
   3.9117188e-01
   3.9121094e-01
   3.9125000e-01
   3.9128906e-01
   3.9132813e-01
   3.9136719e-01
   3.9140625e-01
   3.9144531e-01
   3.9148438e-01
   3.9152344e-01
   3.9156250e-01
   3.9160156e-01
   3.9164063e-01
   3.9167969e-01
   3.9171875e-01
   3.9175781e-01
   3.9179687e-01
   3.9183594e-01
   3.9187500e-01
   3.9191406e-01
   3.9195313e-01
   3.9199219e-01
   3.9203125e-01
   3.9207031e-01
   3.9210937e-01
   3.9214844e-01
   3.9218750e-01
   3.9222656e-01
   3.9226563e-01
   3.9230469e-01
   3.9234375e-01
   3.9238281e-01
   3.9242187e-01
   3.9246094e-01
   3.9250000e-01
   3.9253906e-01
   3.9257813e-01
   3.9261719e-01
   3.9265625e-01
   3.9269531e-01
   3.9273438e-01
   3.9277344e-01
   3.9281250e-01
   3.9285156e-01
   3.9289062e-01
   3.9292969e-01
   3.9296875e-01
   3.9300781e-01
   3.9304688e-01
   3.9308594e-01
   3.9312500e-01
   3.9316406e-01
   3.9320312e-01
   3.9324219e-01
   3.9328125e-01
   3.9332031e-01
   3.9335938e-01
   3.9339844e-01
   3.9343750e-01
   3.9347656e-01
   3.9351562e-01
   3.9355469e-01
   3.9359375e-01
   3.9363281e-01
   3.9367188e-01
   3.9371094e-01
   3.9375000e-01
   3.9378906e-01
   3.9382813e-01
   3.9386719e-01
   3.9390625e-01
   3.9394531e-01
   3.9398438e-01
   3.9402344e-01
   3.9406250e-01
   3.9410156e-01
   3.9414063e-01
   3.9417969e-01
   3.9421875e-01
   3.9425781e-01
   3.9429687e-01
   3.9433594e-01
   3.9437500e-01
   3.9441406e-01
   3.9445313e-01
   3.9449219e-01
   3.9453125e-01
   3.9457031e-01
   3.9460937e-01
   3.9464844e-01
   3.9468750e-01
   3.9472656e-01
   3.9476563e-01
   3.9480469e-01
   3.9484375e-01
   3.9488281e-01
   3.9492187e-01
   3.9496094e-01
   3.9500000e-01
   3.9503906e-01
   3.9507813e-01
   3.9511719e-01
   3.9515625e-01
   3.9519531e-01
   3.9523438e-01
   3.9527344e-01
   3.9531250e-01
   3.9535156e-01
   3.9539063e-01
   3.9542969e-01
   3.9546875e-01
   3.9550781e-01
   3.9554688e-01
   3.9558594e-01
   3.9562500e-01
   3.9566406e-01
   3.9570312e-01
   3.9574219e-01
   3.9578125e-01
   3.9582031e-01
   3.9585938e-01
   3.9589844e-01
   3.9593750e-01
   3.9597656e-01
   3.9601562e-01
   3.9605469e-01
   3.9609375e-01
   3.9613281e-01
   3.9617188e-01
   3.9621094e-01
   3.9625000e-01
   3.9628906e-01
   3.9632812e-01
   3.9636719e-01
   3.9640625e-01
   3.9644531e-01
   3.9648438e-01
   3.9652344e-01
   3.9656250e-01
   3.9660156e-01
   3.9664063e-01
   3.9667969e-01
   3.9671875e-01
   3.9675781e-01
   3.9679687e-01
   3.9683594e-01
   3.9687500e-01
   3.9691406e-01
   3.9695313e-01
   3.9699219e-01
   3.9703125e-01
   3.9707031e-01
   3.9710937e-01
   3.9714844e-01
   3.9718750e-01
   3.9722656e-01
   3.9726563e-01
   3.9730469e-01
   3.9734375e-01
   3.9738281e-01
   3.9742187e-01
   3.9746094e-01
   3.9750000e-01
   3.9753906e-01
   3.9757813e-01
   3.9761719e-01
   3.9765625e-01
   3.9769531e-01
   3.9773438e-01
   3.9777344e-01
   3.9781250e-01
   3.9785156e-01
   3.9789063e-01
   3.9792969e-01
   3.9796875e-01
   3.9800781e-01
   3.9804688e-01
   3.9808594e-01
   3.9812500e-01
   3.9816406e-01
   3.9820312e-01
   3.9824219e-01
   3.9828125e-01
   3.9832031e-01
   3.9835938e-01
   3.9839844e-01
   3.9843750e-01
   3.9847656e-01
   3.9851562e-01
   3.9855469e-01
   3.9859375e-01
   3.9863281e-01
   3.9867188e-01
   3.9871094e-01
   3.9875000e-01
   3.9878906e-01
   3.9882812e-01
   3.9886719e-01
   3.9890625e-01
   3.9894531e-01
   3.9898438e-01
   3.9902344e-01
   3.9906250e-01
   3.9910156e-01
   3.9914063e-01
   3.9917969e-01
   3.9921875e-01
   3.9925781e-01
   3.9929688e-01
   3.9933594e-01
   3.9937500e-01
   3.9941406e-01
   3.9945313e-01
   3.9949219e-01
   3.9953125e-01
   3.9957031e-01
   3.9960937e-01
   3.9964844e-01
   3.9968750e-01
   3.9972656e-01
   3.9976563e-01
   3.9980469e-01
   3.9984375e-01
   3.9988281e-01
   3.9992187e-01
   3.9996094e-01
   4.0000000e-01
   4.0003906e-01
   4.0007813e-01
   4.0011719e-01
   4.0015625e-01
   4.0019531e-01
   4.0023438e-01
   4.0027344e-01
   4.0031250e-01
   4.0035156e-01
   4.0039063e-01
   4.0042969e-01
   4.0046875e-01
   4.0050781e-01
   4.0054688e-01
   4.0058594e-01
   4.0062500e-01
   4.0066406e-01
   4.0070313e-01
   4.0074219e-01
   4.0078125e-01
   4.0082031e-01
   4.0085938e-01
   4.0089844e-01
   4.0093750e-01
   4.0097656e-01
   4.0101563e-01
   4.0105469e-01
   4.0109375e-01
   4.0113281e-01
   4.0117188e-01
   4.0121094e-01
   4.0125000e-01
   4.0128906e-01
   4.0132813e-01
   4.0136719e-01
   4.0140625e-01
   4.0144531e-01
   4.0148438e-01
   4.0152344e-01
   4.0156250e-01
   4.0160156e-01
   4.0164063e-01
   4.0167969e-01
   4.0171875e-01
   4.0175781e-01
   4.0179688e-01
   4.0183594e-01
   4.0187500e-01
   4.0191406e-01
   4.0195313e-01
   4.0199219e-01
   4.0203125e-01
   4.0207031e-01
   4.0210938e-01
   4.0214844e-01
   4.0218750e-01
   4.0222656e-01
   4.0226563e-01
   4.0230469e-01
   4.0234375e-01
   4.0238281e-01
   4.0242188e-01
   4.0246094e-01
   4.0250000e-01
   4.0253906e-01
   4.0257813e-01
   4.0261719e-01
   4.0265625e-01
   4.0269531e-01
   4.0273438e-01
   4.0277344e-01
   4.0281250e-01
   4.0285156e-01
   4.0289063e-01
   4.0292969e-01
   4.0296875e-01
   4.0300781e-01
   4.0304688e-01
   4.0308594e-01
   4.0312500e-01
   4.0316406e-01
   4.0320313e-01
   4.0324219e-01
   4.0328125e-01
   4.0332031e-01
   4.0335938e-01
   4.0339844e-01
   4.0343750e-01
   4.0347656e-01
   4.0351563e-01
   4.0355469e-01
   4.0359375e-01
   4.0363281e-01
   4.0367188e-01
   4.0371094e-01
   4.0375000e-01
   4.0378906e-01
   4.0382813e-01
   4.0386719e-01
   4.0390625e-01
   4.0394531e-01
   4.0398438e-01
   4.0402344e-01
   4.0406250e-01
   4.0410156e-01
   4.0414063e-01
   4.0417969e-01
   4.0421875e-01
   4.0425781e-01
   4.0429688e-01
   4.0433594e-01
   4.0437500e-01
   4.0441406e-01
   4.0445313e-01
   4.0449219e-01
   4.0453125e-01
   4.0457031e-01
   4.0460938e-01
   4.0464844e-01
   4.0468750e-01
   4.0472656e-01
   4.0476563e-01
   4.0480469e-01
   4.0484375e-01
   4.0488281e-01
   4.0492188e-01
   4.0496094e-01
   4.0500000e-01
   4.0503906e-01
   4.0507813e-01
   4.0511719e-01
   4.0515625e-01
   4.0519531e-01
   4.0523438e-01
   4.0527344e-01
   4.0531250e-01
   4.0535156e-01
   4.0539063e-01
   4.0542969e-01
   4.0546875e-01
   4.0550781e-01
   4.0554688e-01
   4.0558594e-01
   4.0562500e-01
   4.0566406e-01
   4.0570313e-01
   4.0574219e-01
   4.0578125e-01
   4.0582031e-01
   4.0585938e-01
   4.0589844e-01
   4.0593750e-01
   4.0597656e-01
   4.0601563e-01
   4.0605469e-01
   4.0609375e-01
   4.0613281e-01
   4.0617188e-01
   4.0621094e-01
   4.0625000e-01
   4.0628906e-01
   4.0632813e-01
   4.0636719e-01
   4.0640625e-01
   4.0644531e-01
   4.0648438e-01
   4.0652344e-01
   4.0656250e-01
   4.0660156e-01
   4.0664063e-01
   4.0667969e-01
   4.0671875e-01
   4.0675781e-01
   4.0679688e-01
   4.0683594e-01
   4.0687500e-01
   4.0691406e-01
   4.0695313e-01
   4.0699219e-01
   4.0703125e-01
   4.0707031e-01
   4.0710938e-01
   4.0714844e-01
   4.0718750e-01
   4.0722656e-01
   4.0726563e-01
   4.0730469e-01
   4.0734375e-01
   4.0738281e-01
   4.0742188e-01
   4.0746094e-01
   4.0750000e-01
   4.0753906e-01
   4.0757813e-01
   4.0761719e-01
   4.0765625e-01
   4.0769531e-01
   4.0773438e-01
   4.0777344e-01
   4.0781250e-01
   4.0785156e-01
   4.0789063e-01
   4.0792969e-01
   4.0796875e-01
   4.0800781e-01
   4.0804688e-01
   4.0808594e-01
   4.0812500e-01
   4.0816406e-01
   4.0820313e-01
   4.0824219e-01
   4.0828125e-01
   4.0832031e-01
   4.0835938e-01
   4.0839844e-01
   4.0843750e-01
   4.0847656e-01
   4.0851563e-01
   4.0855469e-01
   4.0859375e-01
   4.0863281e-01
   4.0867188e-01
   4.0871094e-01
   4.0875000e-01
   4.0878906e-01
   4.0882813e-01
   4.0886719e-01
   4.0890625e-01
   4.0894531e-01
   4.0898438e-01
   4.0902344e-01
   4.0906250e-01
   4.0910156e-01
   4.0914063e-01
   4.0917969e-01
   4.0921875e-01
   4.0925781e-01
   4.0929688e-01
   4.0933594e-01
   4.0937500e-01
   4.0941406e-01
   4.0945313e-01
   4.0949219e-01
   4.0953125e-01
   4.0957031e-01
   4.0960938e-01
   4.0964844e-01
   4.0968750e-01
   4.0972656e-01
   4.0976563e-01
   4.0980469e-01
   4.0984375e-01
   4.0988281e-01
   4.0992188e-01
   4.0996094e-01
   4.1000000e-01
   4.1003906e-01
   4.1007813e-01
   4.1011719e-01
   4.1015625e-01
   4.1019531e-01
   4.1023438e-01
   4.1027344e-01
   4.1031250e-01
   4.1035156e-01
   4.1039063e-01
   4.1042969e-01
   4.1046875e-01
   4.1050781e-01
   4.1054688e-01
   4.1058594e-01
   4.1062500e-01
   4.1066406e-01
   4.1070313e-01
   4.1074219e-01
   4.1078125e-01
   4.1082031e-01
   4.1085938e-01
   4.1089844e-01
   4.1093750e-01
   4.1097656e-01
   4.1101563e-01
   4.1105469e-01
   4.1109375e-01
   4.1113281e-01
   4.1117188e-01
   4.1121094e-01
   4.1125000e-01
   4.1128906e-01
   4.1132813e-01
   4.1136719e-01
   4.1140625e-01
   4.1144531e-01
   4.1148438e-01
   4.1152344e-01
   4.1156250e-01
   4.1160156e-01
   4.1164063e-01
   4.1167969e-01
   4.1171875e-01
   4.1175781e-01
   4.1179688e-01
   4.1183594e-01
   4.1187500e-01
   4.1191406e-01
   4.1195313e-01
   4.1199219e-01
   4.1203125e-01
   4.1207031e-01
   4.1210938e-01
   4.1214844e-01
   4.1218750e-01
   4.1222656e-01
   4.1226563e-01
   4.1230469e-01
   4.1234375e-01
   4.1238281e-01
   4.1242188e-01
   4.1246094e-01
   4.1250000e-01
   4.1253906e-01
   4.1257813e-01
   4.1261719e-01
   4.1265625e-01
   4.1269531e-01
   4.1273438e-01
   4.1277344e-01
   4.1281250e-01
   4.1285156e-01
   4.1289063e-01
   4.1292969e-01
   4.1296875e-01
   4.1300781e-01
   4.1304688e-01
   4.1308594e-01
   4.1312500e-01
   4.1316406e-01
   4.1320313e-01
   4.1324219e-01
   4.1328125e-01
   4.1332031e-01
   4.1335938e-01
   4.1339844e-01
   4.1343750e-01
   4.1347656e-01
   4.1351563e-01
   4.1355469e-01
   4.1359375e-01
   4.1363281e-01
   4.1367188e-01
   4.1371094e-01
   4.1375000e-01
   4.1378906e-01
   4.1382813e-01
   4.1386719e-01
   4.1390625e-01
   4.1394531e-01
   4.1398438e-01
   4.1402344e-01
   4.1406250e-01
   4.1410156e-01
   4.1414063e-01
   4.1417969e-01
   4.1421875e-01
   4.1425781e-01
   4.1429688e-01
   4.1433594e-01
   4.1437500e-01
   4.1441406e-01
   4.1445313e-01
   4.1449219e-01
   4.1453125e-01
   4.1457031e-01
   4.1460938e-01
   4.1464844e-01
   4.1468750e-01
   4.1472656e-01
   4.1476563e-01
   4.1480469e-01
   4.1484375e-01
   4.1488281e-01
   4.1492188e-01
   4.1496094e-01
   4.1500000e-01
   4.1503906e-01
   4.1507813e-01
   4.1511719e-01
   4.1515625e-01
   4.1519531e-01
   4.1523438e-01
   4.1527344e-01
   4.1531250e-01
   4.1535156e-01
   4.1539063e-01
   4.1542969e-01
   4.1546875e-01
   4.1550781e-01
   4.1554688e-01
   4.1558594e-01
   4.1562500e-01
   4.1566406e-01
   4.1570313e-01
   4.1574219e-01
   4.1578125e-01
   4.1582031e-01
   4.1585938e-01
   4.1589844e-01
   4.1593750e-01
   4.1597656e-01
   4.1601563e-01
   4.1605469e-01
   4.1609375e-01
   4.1613281e-01
   4.1617188e-01
   4.1621094e-01
   4.1625000e-01
   4.1628906e-01
   4.1632813e-01
   4.1636719e-01
   4.1640625e-01
   4.1644531e-01
   4.1648438e-01
   4.1652344e-01
   4.1656250e-01
   4.1660156e-01
   4.1664063e-01
   4.1667969e-01
   4.1671875e-01
   4.1675781e-01
   4.1679688e-01
   4.1683594e-01
   4.1687500e-01
   4.1691406e-01
   4.1695313e-01
   4.1699219e-01
   4.1703125e-01
   4.1707031e-01
   4.1710938e-01
   4.1714844e-01
   4.1718750e-01
   4.1722656e-01
   4.1726563e-01
   4.1730469e-01
   4.1734375e-01
   4.1738281e-01
   4.1742188e-01
   4.1746094e-01
   4.1750000e-01
   4.1753906e-01
   4.1757813e-01
   4.1761719e-01
   4.1765625e-01
   4.1769531e-01
   4.1773438e-01
   4.1777344e-01
   4.1781250e-01
   4.1785156e-01
   4.1789063e-01
   4.1792969e-01
   4.1796875e-01
   4.1800781e-01
   4.1804688e-01
   4.1808594e-01
   4.1812500e-01
   4.1816406e-01
   4.1820313e-01
   4.1824219e-01
   4.1828125e-01
   4.1832031e-01
   4.1835938e-01
   4.1839844e-01
   4.1843750e-01
   4.1847656e-01
   4.1851563e-01
   4.1855469e-01
   4.1859375e-01
   4.1863281e-01
   4.1867188e-01
   4.1871094e-01
   4.1875000e-01
   4.1878906e-01
   4.1882813e-01
   4.1886719e-01
   4.1890625e-01
   4.1894531e-01
   4.1898438e-01
   4.1902344e-01
   4.1906250e-01
   4.1910156e-01
   4.1914063e-01
   4.1917969e-01
   4.1921875e-01
   4.1925781e-01
   4.1929688e-01
   4.1933594e-01
   4.1937500e-01
   4.1941406e-01
   4.1945313e-01
   4.1949219e-01
   4.1953125e-01
   4.1957031e-01
   4.1960938e-01
   4.1964844e-01
   4.1968750e-01
   4.1972656e-01
   4.1976563e-01
   4.1980469e-01
   4.1984375e-01
   4.1988281e-01
   4.1992188e-01
   4.1996094e-01
   4.2000000e-01
   4.2003906e-01
   4.2007813e-01
   4.2011719e-01
   4.2015625e-01
   4.2019531e-01
   4.2023438e-01
   4.2027344e-01
   4.2031250e-01
   4.2035156e-01
   4.2039063e-01
   4.2042969e-01
   4.2046875e-01
   4.2050781e-01
   4.2054688e-01
   4.2058594e-01
   4.2062500e-01
   4.2066406e-01
   4.2070313e-01
   4.2074219e-01
   4.2078125e-01
   4.2082031e-01
   4.2085938e-01
   4.2089844e-01
   4.2093750e-01
   4.2097656e-01
   4.2101563e-01
   4.2105469e-01
   4.2109375e-01
   4.2113281e-01
   4.2117188e-01
   4.2121094e-01
   4.2125000e-01
   4.2128906e-01
   4.2132813e-01
   4.2136719e-01
   4.2140625e-01
   4.2144531e-01
   4.2148438e-01
   4.2152344e-01
   4.2156250e-01
   4.2160156e-01
   4.2164063e-01
   4.2167969e-01
   4.2171875e-01
   4.2175781e-01
   4.2179688e-01
   4.2183594e-01
   4.2187500e-01
   4.2191406e-01
   4.2195313e-01
   4.2199219e-01
   4.2203125e-01
   4.2207031e-01
   4.2210938e-01
   4.2214844e-01
   4.2218750e-01
   4.2222656e-01
   4.2226563e-01
   4.2230469e-01
   4.2234375e-01
   4.2238281e-01
   4.2242188e-01
   4.2246094e-01
   4.2250000e-01
   4.2253906e-01
   4.2257813e-01
   4.2261719e-01
   4.2265625e-01
   4.2269531e-01
   4.2273438e-01
   4.2277344e-01
   4.2281250e-01
   4.2285156e-01
   4.2289063e-01
   4.2292969e-01
   4.2296875e-01
   4.2300781e-01
   4.2304688e-01
   4.2308594e-01
   4.2312500e-01
   4.2316406e-01
   4.2320313e-01
   4.2324219e-01
   4.2328125e-01
   4.2332031e-01
   4.2335938e-01
   4.2339844e-01
   4.2343750e-01
   4.2347656e-01
   4.2351563e-01
   4.2355469e-01
   4.2359375e-01
   4.2363281e-01
   4.2367188e-01
   4.2371094e-01
   4.2375000e-01
   4.2378906e-01
   4.2382813e-01
   4.2386719e-01
   4.2390625e-01
   4.2394531e-01
   4.2398438e-01
   4.2402344e-01
   4.2406250e-01
   4.2410156e-01
   4.2414063e-01
   4.2417969e-01
   4.2421875e-01
   4.2425781e-01
   4.2429688e-01
   4.2433594e-01
   4.2437500e-01
   4.2441406e-01
   4.2445313e-01
   4.2449219e-01
   4.2453125e-01
   4.2457031e-01
   4.2460938e-01
   4.2464844e-01
   4.2468750e-01
   4.2472656e-01
   4.2476563e-01
   4.2480469e-01
   4.2484375e-01
   4.2488281e-01
   4.2492188e-01
   4.2496094e-01
   4.2500000e-01
   4.2503906e-01
   4.2507813e-01
   4.2511719e-01
   4.2515625e-01
   4.2519531e-01
   4.2523438e-01
   4.2527344e-01
   4.2531250e-01
   4.2535156e-01
   4.2539063e-01
   4.2542969e-01
   4.2546875e-01
   4.2550781e-01
   4.2554688e-01
   4.2558594e-01
   4.2562500e-01
   4.2566406e-01
   4.2570313e-01
   4.2574219e-01
   4.2578125e-01
   4.2582031e-01
   4.2585938e-01
   4.2589844e-01
   4.2593750e-01
   4.2597656e-01
   4.2601563e-01
   4.2605469e-01
   4.2609375e-01
   4.2613281e-01
   4.2617188e-01
   4.2621094e-01
   4.2625000e-01
   4.2628906e-01
   4.2632813e-01
   4.2636719e-01
   4.2640625e-01
   4.2644531e-01
   4.2648438e-01
   4.2652344e-01
   4.2656250e-01
   4.2660156e-01
   4.2664063e-01
   4.2667969e-01
   4.2671875e-01
   4.2675781e-01
   4.2679688e-01
   4.2683594e-01
   4.2687500e-01
   4.2691406e-01
   4.2695313e-01
   4.2699219e-01
   4.2703125e-01
   4.2707031e-01
   4.2710938e-01
   4.2714844e-01
   4.2718750e-01
   4.2722656e-01
   4.2726563e-01
   4.2730469e-01
   4.2734375e-01
   4.2738281e-01
   4.2742188e-01
   4.2746094e-01
   4.2750000e-01
   4.2753906e-01
   4.2757813e-01
   4.2761719e-01
   4.2765625e-01
   4.2769531e-01
   4.2773438e-01
   4.2777344e-01
   4.2781250e-01
   4.2785156e-01
   4.2789063e-01
   4.2792969e-01
   4.2796875e-01
   4.2800781e-01
   4.2804688e-01
   4.2808594e-01
   4.2812500e-01
   4.2816406e-01
   4.2820313e-01
   4.2824219e-01
   4.2828125e-01
   4.2832031e-01
   4.2835938e-01
   4.2839844e-01
   4.2843750e-01
   4.2847656e-01
   4.2851563e-01
   4.2855469e-01
   4.2859375e-01
   4.2863281e-01
   4.2867188e-01
   4.2871094e-01
   4.2875000e-01
   4.2878906e-01
   4.2882813e-01
   4.2886719e-01
   4.2890625e-01
   4.2894531e-01
   4.2898438e-01
   4.2902344e-01
   4.2906250e-01
   4.2910156e-01
   4.2914063e-01
   4.2917969e-01
   4.2921875e-01
   4.2925781e-01
   4.2929688e-01
   4.2933594e-01
   4.2937500e-01
   4.2941406e-01
   4.2945313e-01
   4.2949219e-01
   4.2953125e-01
   4.2957031e-01
   4.2960938e-01
   4.2964844e-01
   4.2968750e-01
   4.2972656e-01
   4.2976563e-01
   4.2980469e-01
   4.2984375e-01
   4.2988281e-01
   4.2992188e-01
   4.2996094e-01
   4.3000000e-01
   4.3003906e-01
   4.3007813e-01
   4.3011719e-01
   4.3015625e-01
   4.3019531e-01
   4.3023438e-01
   4.3027344e-01
   4.3031250e-01
   4.3035156e-01
   4.3039063e-01
   4.3042969e-01
   4.3046875e-01
   4.3050781e-01
   4.3054688e-01
   4.3058594e-01
   4.3062500e-01
   4.3066406e-01
   4.3070313e-01
   4.3074219e-01
   4.3078125e-01
   4.3082031e-01
   4.3085938e-01
   4.3089844e-01
   4.3093750e-01
   4.3097656e-01
   4.3101563e-01
   4.3105469e-01
   4.3109375e-01
   4.3113281e-01
   4.3117188e-01
   4.3121094e-01
   4.3125000e-01
   4.3128906e-01
   4.3132813e-01
   4.3136719e-01
   4.3140625e-01
   4.3144531e-01
   4.3148438e-01
   4.3152344e-01
   4.3156250e-01
   4.3160156e-01
   4.3164063e-01
   4.3167969e-01
   4.3171875e-01
   4.3175781e-01
   4.3179688e-01
   4.3183594e-01
   4.3187500e-01
   4.3191406e-01
   4.3195313e-01
   4.3199219e-01
   4.3203125e-01
   4.3207031e-01
   4.3210938e-01
   4.3214844e-01
   4.3218750e-01
   4.3222656e-01
   4.3226563e-01
   4.3230469e-01
   4.3234375e-01
   4.3238281e-01
   4.3242188e-01
   4.3246094e-01
   4.3250000e-01
   4.3253906e-01
   4.3257813e-01
   4.3261719e-01
   4.3265625e-01
   4.3269531e-01
   4.3273438e-01
   4.3277344e-01
   4.3281250e-01
   4.3285156e-01
   4.3289063e-01
   4.3292969e-01
   4.3296875e-01
   4.3300781e-01
   4.3304688e-01
   4.3308594e-01
   4.3312500e-01
   4.3316406e-01
   4.3320313e-01
   4.3324219e-01
   4.3328125e-01
   4.3332031e-01
   4.3335938e-01
   4.3339844e-01
   4.3343750e-01
   4.3347656e-01
   4.3351563e-01
   4.3355469e-01
   4.3359375e-01
   4.3363281e-01
   4.3367188e-01
   4.3371094e-01
   4.3375000e-01
   4.3378906e-01
   4.3382813e-01
   4.3386719e-01
   4.3390625e-01
   4.3394531e-01
   4.3398438e-01
   4.3402344e-01
   4.3406250e-01
   4.3410156e-01
   4.3414063e-01
   4.3417969e-01
   4.3421875e-01
   4.3425781e-01
   4.3429688e-01
   4.3433594e-01
   4.3437500e-01
   4.3441406e-01
   4.3445313e-01
   4.3449219e-01
   4.3453125e-01
   4.3457031e-01
   4.3460938e-01
   4.3464844e-01
   4.3468750e-01
   4.3472656e-01
   4.3476563e-01
   4.3480469e-01
   4.3484375e-01
   4.3488281e-01
   4.3492188e-01
   4.3496094e-01
   4.3500000e-01
   4.3503906e-01
   4.3507813e-01
   4.3511719e-01
   4.3515625e-01
   4.3519531e-01
   4.3523438e-01
   4.3527344e-01
   4.3531250e-01
   4.3535156e-01
   4.3539063e-01
   4.3542969e-01
   4.3546875e-01
   4.3550781e-01
   4.3554688e-01
   4.3558594e-01
   4.3562500e-01
   4.3566406e-01
   4.3570313e-01
   4.3574219e-01
   4.3578125e-01
   4.3582031e-01
   4.3585938e-01
   4.3589844e-01
   4.3593750e-01
   4.3597656e-01
   4.3601563e-01
   4.3605469e-01
   4.3609375e-01
   4.3613281e-01
   4.3617188e-01
   4.3621094e-01
   4.3625000e-01
   4.3628906e-01
   4.3632813e-01
   4.3636719e-01
   4.3640625e-01
   4.3644531e-01
   4.3648438e-01
   4.3652344e-01
   4.3656250e-01
   4.3660156e-01
   4.3664063e-01
   4.3667969e-01
   4.3671875e-01
   4.3675781e-01
   4.3679688e-01
   4.3683594e-01
   4.3687500e-01
   4.3691406e-01
   4.3695313e-01
   4.3699219e-01
   4.3703125e-01
   4.3707031e-01
   4.3710938e-01
   4.3714844e-01
   4.3718750e-01
   4.3722656e-01
   4.3726563e-01
   4.3730469e-01
   4.3734375e-01
   4.3738281e-01
   4.3742188e-01
   4.3746094e-01
   4.3750000e-01
   4.3753906e-01
   4.3757813e-01
   4.3761719e-01
   4.3765625e-01
   4.3769531e-01
   4.3773438e-01
   4.3777344e-01
   4.3781250e-01
   4.3785156e-01
   4.3789063e-01
   4.3792969e-01
   4.3796875e-01
   4.3800781e-01
   4.3804688e-01
   4.3808594e-01
   4.3812500e-01
   4.3816406e-01
   4.3820313e-01
   4.3824219e-01
   4.3828125e-01
   4.3832031e-01
   4.3835938e-01
   4.3839844e-01
   4.3843750e-01
   4.3847656e-01
   4.3851563e-01
   4.3855469e-01
   4.3859375e-01
   4.3863281e-01
   4.3867188e-01
   4.3871094e-01
   4.3875000e-01
   4.3878906e-01
   4.3882813e-01
   4.3886719e-01
   4.3890625e-01
   4.3894531e-01
   4.3898438e-01
   4.3902344e-01
   4.3906250e-01
   4.3910156e-01
   4.3914063e-01
   4.3917969e-01
   4.3921875e-01
   4.3925781e-01
   4.3929688e-01
   4.3933594e-01
   4.3937500e-01
   4.3941406e-01
   4.3945313e-01
   4.3949219e-01
   4.3953125e-01
   4.3957031e-01
   4.3960938e-01
   4.3964844e-01
   4.3968750e-01
   4.3972656e-01
   4.3976563e-01
   4.3980469e-01
   4.3984375e-01
   4.3988281e-01
   4.3992188e-01
   4.3996094e-01
   4.4000000e-01
   4.4003906e-01
   4.4007813e-01
   4.4011719e-01
   4.4015625e-01
   4.4019531e-01
   4.4023438e-01
   4.4027344e-01
   4.4031250e-01
   4.4035156e-01
   4.4039063e-01
   4.4042969e-01
   4.4046875e-01
   4.4050781e-01
   4.4054688e-01
   4.4058594e-01
   4.4062500e-01
   4.4066406e-01
   4.4070313e-01
   4.4074219e-01
   4.4078125e-01
   4.4082031e-01
   4.4085938e-01
   4.4089844e-01
   4.4093750e-01
   4.4097656e-01
   4.4101563e-01
   4.4105469e-01
   4.4109375e-01
   4.4113281e-01
   4.4117188e-01
   4.4121094e-01
   4.4125000e-01
   4.4128906e-01
   4.4132813e-01
   4.4136719e-01
   4.4140625e-01
   4.4144531e-01
   4.4148438e-01
   4.4152344e-01
   4.4156250e-01
   4.4160156e-01
   4.4164063e-01
   4.4167969e-01
   4.4171875e-01
   4.4175781e-01
   4.4179688e-01
   4.4183594e-01
   4.4187500e-01
   4.4191406e-01
   4.4195313e-01
   4.4199219e-01
   4.4203125e-01
   4.4207031e-01
   4.4210938e-01
   4.4214844e-01
   4.4218750e-01
   4.4222656e-01
   4.4226563e-01
   4.4230469e-01
   4.4234375e-01
   4.4238281e-01
   4.4242188e-01
   4.4246094e-01
   4.4250000e-01
   4.4253906e-01
   4.4257813e-01
   4.4261719e-01
   4.4265625e-01
   4.4269531e-01
   4.4273438e-01
   4.4277344e-01
   4.4281250e-01
   4.4285156e-01
   4.4289063e-01
   4.4292969e-01
   4.4296875e-01
   4.4300781e-01
   4.4304688e-01
   4.4308594e-01
   4.4312500e-01
   4.4316406e-01
   4.4320313e-01
   4.4324219e-01
   4.4328125e-01
   4.4332031e-01
   4.4335938e-01
   4.4339844e-01
   4.4343750e-01
   4.4347656e-01
   4.4351563e-01
   4.4355469e-01
   4.4359375e-01
   4.4363281e-01
   4.4367188e-01
   4.4371094e-01
   4.4375000e-01
   4.4378906e-01
   4.4382813e-01
   4.4386719e-01
   4.4390625e-01
   4.4394531e-01
   4.4398438e-01
   4.4402344e-01
   4.4406250e-01
   4.4410156e-01
   4.4414063e-01
   4.4417969e-01
   4.4421875e-01
   4.4425781e-01
   4.4429688e-01
   4.4433594e-01
   4.4437500e-01
   4.4441406e-01
   4.4445313e-01
   4.4449219e-01
   4.4453125e-01
   4.4457031e-01
   4.4460938e-01
   4.4464844e-01
   4.4468750e-01
   4.4472656e-01
   4.4476563e-01
   4.4480469e-01
   4.4484375e-01
   4.4488281e-01
   4.4492188e-01
   4.4496094e-01
   4.4500000e-01
   4.4503906e-01
   4.4507813e-01
   4.4511719e-01
   4.4515625e-01
   4.4519531e-01
   4.4523438e-01
   4.4527344e-01
   4.4531250e-01
   4.4535156e-01
   4.4539063e-01
   4.4542969e-01
   4.4546875e-01
   4.4550781e-01
   4.4554688e-01
   4.4558594e-01
   4.4562500e-01
   4.4566406e-01
   4.4570313e-01
   4.4574219e-01
   4.4578125e-01
   4.4582031e-01
   4.4585938e-01
   4.4589844e-01
   4.4593750e-01
   4.4597656e-01
   4.4601563e-01
   4.4605469e-01
   4.4609375e-01
   4.4613281e-01
   4.4617188e-01
   4.4621094e-01
   4.4625000e-01
   4.4628906e-01
   4.4632813e-01
   4.4636719e-01
   4.4640625e-01
   4.4644531e-01
   4.4648438e-01
   4.4652344e-01
   4.4656250e-01
   4.4660156e-01
   4.4664063e-01
   4.4667969e-01
   4.4671875e-01
   4.4675781e-01
   4.4679688e-01
   4.4683594e-01
   4.4687500e-01
   4.4691406e-01
   4.4695313e-01
   4.4699219e-01
   4.4703125e-01
   4.4707031e-01
   4.4710938e-01
   4.4714844e-01
   4.4718750e-01
   4.4722656e-01
   4.4726563e-01
   4.4730469e-01
   4.4734375e-01
   4.4738281e-01
   4.4742188e-01
   4.4746094e-01
   4.4750000e-01
   4.4753906e-01
   4.4757813e-01
   4.4761719e-01
   4.4765625e-01
   4.4769531e-01
   4.4773438e-01
   4.4777344e-01
   4.4781250e-01
   4.4785156e-01
   4.4789063e-01
   4.4792969e-01
   4.4796875e-01
   4.4800781e-01
   4.4804688e-01
   4.4808594e-01
   4.4812500e-01
   4.4816406e-01
   4.4820313e-01
   4.4824219e-01
   4.4828125e-01
   4.4832031e-01
   4.4835938e-01
   4.4839844e-01
   4.4843750e-01
   4.4847656e-01
   4.4851563e-01
   4.4855469e-01
   4.4859375e-01
   4.4863281e-01
   4.4867188e-01
   4.4871094e-01
   4.4875000e-01
   4.4878906e-01
   4.4882813e-01
   4.4886719e-01
   4.4890625e-01
   4.4894531e-01
   4.4898438e-01
   4.4902344e-01
   4.4906250e-01
   4.4910156e-01
   4.4914063e-01
   4.4917969e-01
   4.4921875e-01
   4.4925781e-01
   4.4929688e-01
   4.4933594e-01
   4.4937500e-01
   4.4941406e-01
   4.4945313e-01
   4.4949219e-01
   4.4953125e-01
   4.4957031e-01
   4.4960938e-01
   4.4964844e-01
   4.4968750e-01
   4.4972656e-01
   4.4976563e-01
   4.4980469e-01
   4.4984375e-01
   4.4988281e-01
   4.4992188e-01
   4.4996094e-01
   4.5000000e-01
   4.5003906e-01
   4.5007813e-01
   4.5011719e-01
   4.5015625e-01
   4.5019531e-01
   4.5023438e-01
   4.5027344e-01
   4.5031250e-01
   4.5035156e-01
   4.5039063e-01
   4.5042969e-01
   4.5046875e-01
   4.5050781e-01
   4.5054688e-01
   4.5058594e-01
   4.5062500e-01
   4.5066406e-01
   4.5070313e-01
   4.5074219e-01
   4.5078125e-01
   4.5082031e-01
   4.5085938e-01
   4.5089844e-01
   4.5093750e-01
   4.5097656e-01
   4.5101563e-01
   4.5105469e-01
   4.5109375e-01
   4.5113281e-01
   4.5117188e-01
   4.5121094e-01
   4.5125000e-01
   4.5128906e-01
   4.5132813e-01
   4.5136719e-01
   4.5140625e-01
   4.5144531e-01
   4.5148438e-01
   4.5152344e-01
   4.5156250e-01
   4.5160156e-01
   4.5164063e-01
   4.5167969e-01
   4.5171875e-01
   4.5175781e-01
   4.5179688e-01
   4.5183594e-01
   4.5187500e-01
   4.5191406e-01
   4.5195313e-01
   4.5199219e-01
   4.5203125e-01
   4.5207031e-01
   4.5210938e-01
   4.5214844e-01
   4.5218750e-01
   4.5222656e-01
   4.5226563e-01
   4.5230469e-01
   4.5234375e-01
   4.5238281e-01
   4.5242188e-01
   4.5246094e-01
   4.5250000e-01
   4.5253906e-01
   4.5257813e-01
   4.5261719e-01
   4.5265625e-01
   4.5269531e-01
   4.5273438e-01
   4.5277344e-01
   4.5281250e-01
   4.5285156e-01
   4.5289063e-01
   4.5292969e-01
   4.5296875e-01
   4.5300781e-01
   4.5304688e-01
   4.5308594e-01
   4.5312500e-01
   4.5316406e-01
   4.5320313e-01
   4.5324219e-01
   4.5328125e-01
   4.5332031e-01
   4.5335938e-01
   4.5339844e-01
   4.5343750e-01
   4.5347656e-01
   4.5351563e-01
   4.5355469e-01
   4.5359375e-01
   4.5363281e-01
   4.5367188e-01
   4.5371094e-01
   4.5375000e-01
   4.5378906e-01
   4.5382813e-01
   4.5386719e-01
   4.5390625e-01
   4.5394531e-01
   4.5398438e-01
   4.5402344e-01
   4.5406250e-01
   4.5410156e-01
   4.5414063e-01
   4.5417969e-01
   4.5421875e-01
   4.5425781e-01
   4.5429688e-01
   4.5433594e-01
   4.5437500e-01
   4.5441406e-01
   4.5445313e-01
   4.5449219e-01
   4.5453125e-01
   4.5457031e-01
   4.5460938e-01
   4.5464844e-01
   4.5468750e-01
   4.5472656e-01
   4.5476563e-01
   4.5480469e-01
   4.5484375e-01
   4.5488281e-01
   4.5492188e-01
   4.5496094e-01
   4.5500000e-01
   4.5503906e-01
   4.5507813e-01
   4.5511719e-01
   4.5515625e-01
   4.5519531e-01
   4.5523438e-01
   4.5527344e-01
   4.5531250e-01
   4.5535156e-01
   4.5539063e-01
   4.5542969e-01
   4.5546875e-01
   4.5550781e-01
   4.5554688e-01
   4.5558594e-01
   4.5562500e-01
   4.5566406e-01
   4.5570313e-01
   4.5574219e-01
   4.5578125e-01
   4.5582031e-01
   4.5585938e-01
   4.5589844e-01
   4.5593750e-01
   4.5597656e-01
   4.5601563e-01
   4.5605469e-01
   4.5609375e-01
   4.5613281e-01
   4.5617188e-01
   4.5621094e-01
   4.5625000e-01
   4.5628906e-01
   4.5632813e-01
   4.5636719e-01
   4.5640625e-01
   4.5644531e-01
   4.5648438e-01
   4.5652344e-01
   4.5656250e-01
   4.5660156e-01
   4.5664063e-01
   4.5667969e-01
   4.5671875e-01
   4.5675781e-01
   4.5679688e-01
   4.5683594e-01
   4.5687500e-01
   4.5691406e-01
   4.5695313e-01
   4.5699219e-01
   4.5703125e-01
   4.5707031e-01
   4.5710938e-01
   4.5714844e-01
   4.5718750e-01
   4.5722656e-01
   4.5726563e-01
   4.5730469e-01
   4.5734375e-01
   4.5738281e-01
   4.5742188e-01
   4.5746094e-01
   4.5750000e-01
   4.5753906e-01
   4.5757813e-01
   4.5761719e-01
   4.5765625e-01
   4.5769531e-01
   4.5773438e-01
   4.5777344e-01
   4.5781250e-01
   4.5785156e-01
   4.5789063e-01
   4.5792969e-01
   4.5796875e-01
   4.5800781e-01
   4.5804688e-01
   4.5808594e-01
   4.5812500e-01
   4.5816406e-01
   4.5820313e-01
   4.5824219e-01
   4.5828125e-01
   4.5832031e-01
   4.5835938e-01
   4.5839844e-01
   4.5843750e-01
   4.5847656e-01
   4.5851563e-01
   4.5855469e-01
   4.5859375e-01
   4.5863281e-01
   4.5867188e-01
   4.5871094e-01
   4.5875000e-01
   4.5878906e-01
   4.5882813e-01
   4.5886719e-01
   4.5890625e-01
   4.5894531e-01
   4.5898438e-01
   4.5902344e-01
   4.5906250e-01
   4.5910156e-01
   4.5914063e-01
   4.5917969e-01
   4.5921875e-01
   4.5925781e-01
   4.5929688e-01
   4.5933594e-01
   4.5937500e-01
   4.5941406e-01
   4.5945313e-01
   4.5949219e-01
   4.5953125e-01
   4.5957031e-01
   4.5960938e-01
   4.5964844e-01
   4.5968750e-01
   4.5972656e-01
   4.5976563e-01
   4.5980469e-01
   4.5984375e-01
   4.5988281e-01
   4.5992188e-01
   4.5996094e-01
   4.6000000e-01
   4.6003906e-01
   4.6007813e-01
   4.6011719e-01
   4.6015625e-01
   4.6019531e-01
   4.6023438e-01
   4.6027344e-01
   4.6031250e-01
   4.6035156e-01
   4.6039063e-01
   4.6042969e-01
   4.6046875e-01
   4.6050781e-01
   4.6054688e-01
   4.6058594e-01
   4.6062500e-01
   4.6066406e-01
   4.6070313e-01
   4.6074219e-01
   4.6078125e-01
   4.6082031e-01
   4.6085938e-01
   4.6089844e-01
   4.6093750e-01
   4.6097656e-01
   4.6101563e-01
   4.6105469e-01
   4.6109375e-01
   4.6113281e-01
   4.6117188e-01
   4.6121094e-01
   4.6125000e-01
   4.6128906e-01
   4.6132813e-01
   4.6136719e-01
   4.6140625e-01
   4.6144531e-01
   4.6148438e-01
   4.6152344e-01
   4.6156250e-01
   4.6160156e-01
   4.6164063e-01
   4.6167969e-01
   4.6171875e-01
   4.6175781e-01
   4.6179688e-01
   4.6183594e-01
   4.6187500e-01
   4.6191406e-01
   4.6195313e-01
   4.6199219e-01
   4.6203125e-01
   4.6207031e-01
   4.6210938e-01
   4.6214844e-01
   4.6218750e-01
   4.6222656e-01
   4.6226563e-01
   4.6230469e-01
   4.6234375e-01
   4.6238281e-01
   4.6242188e-01
   4.6246094e-01
   4.6250000e-01
   4.6253906e-01
   4.6257813e-01
   4.6261719e-01
   4.6265625e-01
   4.6269531e-01
   4.6273438e-01
   4.6277344e-01
   4.6281250e-01
   4.6285156e-01
   4.6289063e-01
   4.6292969e-01
   4.6296875e-01
   4.6300781e-01
   4.6304688e-01
   4.6308594e-01
   4.6312500e-01
   4.6316406e-01
   4.6320313e-01
   4.6324219e-01
   4.6328125e-01
   4.6332031e-01
   4.6335938e-01
   4.6339844e-01
   4.6343750e-01
   4.6347656e-01
   4.6351563e-01
   4.6355469e-01
   4.6359375e-01
   4.6363281e-01
   4.6367188e-01
   4.6371094e-01
   4.6375000e-01
   4.6378906e-01
   4.6382813e-01
   4.6386719e-01
   4.6390625e-01
   4.6394531e-01
   4.6398438e-01
   4.6402344e-01
   4.6406250e-01
   4.6410156e-01
   4.6414063e-01
   4.6417969e-01
   4.6421875e-01
   4.6425781e-01
   4.6429688e-01
   4.6433594e-01
   4.6437500e-01
   4.6441406e-01
   4.6445313e-01
   4.6449219e-01
   4.6453125e-01
   4.6457031e-01
   4.6460938e-01
   4.6464844e-01
   4.6468750e-01
   4.6472656e-01
   4.6476563e-01
   4.6480469e-01
   4.6484375e-01
   4.6488281e-01
   4.6492188e-01
   4.6496094e-01
   4.6500000e-01
   4.6503906e-01
   4.6507813e-01
   4.6511719e-01
   4.6515625e-01
   4.6519531e-01
   4.6523438e-01
   4.6527344e-01
   4.6531250e-01
   4.6535156e-01
   4.6539063e-01
   4.6542969e-01
   4.6546875e-01
   4.6550781e-01
   4.6554688e-01
   4.6558594e-01
   4.6562500e-01
   4.6566406e-01
   4.6570313e-01
   4.6574219e-01
   4.6578125e-01
   4.6582031e-01
   4.6585938e-01
   4.6589844e-01
   4.6593750e-01
   4.6597656e-01
   4.6601563e-01
   4.6605469e-01
   4.6609375e-01
   4.6613281e-01
   4.6617188e-01
   4.6621094e-01
   4.6625000e-01
   4.6628906e-01
   4.6632813e-01
   4.6636719e-01
   4.6640625e-01
   4.6644531e-01
   4.6648438e-01
   4.6652344e-01
   4.6656250e-01
   4.6660156e-01
   4.6664063e-01
   4.6667969e-01
   4.6671875e-01
   4.6675781e-01
   4.6679688e-01
   4.6683594e-01
   4.6687500e-01
   4.6691406e-01
   4.6695313e-01
   4.6699219e-01
   4.6703125e-01
   4.6707031e-01
   4.6710938e-01
   4.6714844e-01
   4.6718750e-01
   4.6722656e-01
   4.6726563e-01
   4.6730469e-01
   4.6734375e-01
   4.6738281e-01
   4.6742188e-01
   4.6746094e-01
   4.6750000e-01
   4.6753906e-01
   4.6757813e-01
   4.6761719e-01
   4.6765625e-01
   4.6769531e-01
   4.6773438e-01
   4.6777344e-01
   4.6781250e-01
   4.6785156e-01
   4.6789063e-01
   4.6792969e-01
   4.6796875e-01
   4.6800781e-01
   4.6804688e-01
   4.6808594e-01
   4.6812500e-01
   4.6816406e-01
   4.6820313e-01
   4.6824219e-01
   4.6828125e-01
   4.6832031e-01
   4.6835938e-01
   4.6839844e-01
   4.6843750e-01
   4.6847656e-01
   4.6851563e-01
   4.6855469e-01
   4.6859375e-01
   4.6863281e-01
   4.6867188e-01
   4.6871094e-01
   4.6875000e-01
   4.6878906e-01
   4.6882813e-01
   4.6886719e-01
   4.6890625e-01
   4.6894531e-01
   4.6898438e-01
   4.6902344e-01
   4.6906250e-01
   4.6910156e-01
   4.6914063e-01
   4.6917969e-01
   4.6921875e-01
   4.6925781e-01
   4.6929688e-01
   4.6933594e-01
   4.6937500e-01
   4.6941406e-01
   4.6945313e-01
   4.6949219e-01
   4.6953125e-01
   4.6957031e-01
   4.6960938e-01
   4.6964844e-01
   4.6968750e-01
   4.6972656e-01
   4.6976563e-01
   4.6980469e-01
   4.6984375e-01
   4.6988281e-01
   4.6992188e-01
   4.6996094e-01
   4.7000000e-01
   4.7003906e-01
   4.7007813e-01
   4.7011719e-01
   4.7015625e-01
   4.7019531e-01
   4.7023438e-01
   4.7027344e-01
   4.7031250e-01
   4.7035156e-01
   4.7039063e-01
   4.7042969e-01
   4.7046875e-01
   4.7050781e-01
   4.7054688e-01
   4.7058594e-01
   4.7062500e-01
   4.7066406e-01
   4.7070313e-01
   4.7074219e-01
   4.7078125e-01
   4.7082031e-01
   4.7085938e-01
   4.7089844e-01
   4.7093750e-01
   4.7097656e-01
   4.7101563e-01
   4.7105469e-01
   4.7109375e-01
   4.7113281e-01
   4.7117188e-01
   4.7121094e-01
   4.7125000e-01
   4.7128906e-01
   4.7132813e-01
   4.7136719e-01
   4.7140625e-01
   4.7144531e-01
   4.7148438e-01
   4.7152344e-01
   4.7156250e-01
   4.7160156e-01
   4.7164063e-01
   4.7167969e-01
   4.7171875e-01
   4.7175781e-01
   4.7179688e-01
   4.7183594e-01
   4.7187500e-01
   4.7191406e-01
   4.7195313e-01
   4.7199219e-01
   4.7203125e-01
   4.7207031e-01
   4.7210938e-01
   4.7214844e-01
   4.7218750e-01
   4.7222656e-01
   4.7226563e-01
   4.7230469e-01
   4.7234375e-01
   4.7238281e-01
   4.7242188e-01
   4.7246094e-01
   4.7250000e-01
   4.7253906e-01
   4.7257813e-01
   4.7261719e-01
   4.7265625e-01
   4.7269531e-01
   4.7273438e-01
   4.7277344e-01
   4.7281250e-01
   4.7285156e-01
   4.7289063e-01
   4.7292969e-01
   4.7296875e-01
   4.7300781e-01
   4.7304688e-01
   4.7308594e-01
   4.7312500e-01
   4.7316406e-01
   4.7320313e-01
   4.7324219e-01
   4.7328125e-01
   4.7332031e-01
   4.7335938e-01
   4.7339844e-01
   4.7343750e-01
   4.7347656e-01
   4.7351563e-01
   4.7355469e-01
   4.7359375e-01
   4.7363281e-01
   4.7367188e-01
   4.7371094e-01
   4.7375000e-01
   4.7378906e-01
   4.7382813e-01
   4.7386719e-01
   4.7390625e-01
   4.7394531e-01
   4.7398438e-01
   4.7402344e-01
   4.7406250e-01
   4.7410156e-01
   4.7414063e-01
   4.7417969e-01
   4.7421875e-01
   4.7425781e-01
   4.7429688e-01
   4.7433594e-01
   4.7437500e-01
   4.7441406e-01
   4.7445313e-01
   4.7449219e-01
   4.7453125e-01
   4.7457031e-01
   4.7460938e-01
   4.7464844e-01
   4.7468750e-01
   4.7472656e-01
   4.7476563e-01
   4.7480469e-01
   4.7484375e-01
   4.7488281e-01
   4.7492188e-01
   4.7496094e-01
   4.7500000e-01
   4.7503906e-01
   4.7507813e-01
   4.7511719e-01
   4.7515625e-01
   4.7519531e-01
   4.7523438e-01
   4.7527344e-01
   4.7531250e-01
   4.7535156e-01
   4.7539063e-01
   4.7542969e-01
   4.7546875e-01
   4.7550781e-01
   4.7554688e-01
   4.7558594e-01
   4.7562500e-01
   4.7566406e-01
   4.7570313e-01
   4.7574219e-01
   4.7578125e-01
   4.7582031e-01
   4.7585938e-01
   4.7589844e-01
   4.7593750e-01
   4.7597656e-01
   4.7601563e-01
   4.7605469e-01
   4.7609375e-01
   4.7613281e-01
   4.7617188e-01
   4.7621094e-01
   4.7625000e-01
   4.7628906e-01
   4.7632813e-01
   4.7636719e-01
   4.7640625e-01
   4.7644531e-01
   4.7648438e-01
   4.7652344e-01
   4.7656250e-01
   4.7660156e-01
   4.7664063e-01
   4.7667969e-01
   4.7671875e-01
   4.7675781e-01
   4.7679688e-01
   4.7683594e-01
   4.7687500e-01
   4.7691406e-01
   4.7695313e-01
   4.7699219e-01
   4.7703125e-01
   4.7707031e-01
   4.7710938e-01
   4.7714844e-01
   4.7718750e-01
   4.7722656e-01
   4.7726563e-01
   4.7730469e-01
   4.7734375e-01
   4.7738281e-01
   4.7742188e-01
   4.7746094e-01
   4.7750000e-01
   4.7753906e-01
   4.7757813e-01
   4.7761719e-01
   4.7765625e-01
   4.7769531e-01
   4.7773438e-01
   4.7777344e-01
   4.7781250e-01
   4.7785156e-01
   4.7789063e-01
   4.7792969e-01
   4.7796875e-01
   4.7800781e-01
   4.7804688e-01
   4.7808594e-01
   4.7812500e-01
   4.7816406e-01
   4.7820313e-01
   4.7824219e-01
   4.7828125e-01
   4.7832031e-01
   4.7835938e-01
   4.7839844e-01
   4.7843750e-01
   4.7847656e-01
   4.7851563e-01
   4.7855469e-01
   4.7859375e-01
   4.7863281e-01
   4.7867188e-01
   4.7871094e-01
   4.7875000e-01
   4.7878906e-01
   4.7882813e-01
   4.7886719e-01
   4.7890625e-01
   4.7894531e-01
   4.7898438e-01
   4.7902344e-01
   4.7906250e-01
   4.7910156e-01
   4.7914063e-01
   4.7917969e-01
   4.7921875e-01
   4.7925781e-01
   4.7929688e-01
   4.7933594e-01
   4.7937500e-01
   4.7941406e-01
   4.7945313e-01
   4.7949219e-01
   4.7953125e-01
   4.7957031e-01
   4.7960938e-01
   4.7964844e-01
   4.7968750e-01
   4.7972656e-01
   4.7976563e-01
   4.7980469e-01
   4.7984375e-01
   4.7988281e-01
   4.7992188e-01
   4.7996094e-01
   4.8000000e-01
   4.8003906e-01
   4.8007813e-01
   4.8011719e-01
   4.8015625e-01
   4.8019531e-01
   4.8023438e-01
   4.8027344e-01
   4.8031250e-01
   4.8035156e-01
   4.8039063e-01
   4.8042969e-01
   4.8046875e-01
   4.8050781e-01
   4.8054688e-01
   4.8058594e-01
   4.8062500e-01
   4.8066406e-01
   4.8070313e-01
   4.8074219e-01
   4.8078125e-01
   4.8082031e-01
   4.8085938e-01
   4.8089844e-01
   4.8093750e-01
   4.8097656e-01
   4.8101563e-01
   4.8105469e-01
   4.8109375e-01
   4.8113281e-01
   4.8117188e-01
   4.8121094e-01
   4.8125000e-01
   4.8128906e-01
   4.8132813e-01
   4.8136719e-01
   4.8140625e-01
   4.8144531e-01
   4.8148438e-01
   4.8152344e-01
   4.8156250e-01
   4.8160156e-01
   4.8164063e-01
   4.8167969e-01
   4.8171875e-01
   4.8175781e-01
   4.8179688e-01
   4.8183594e-01
   4.8187500e-01
   4.8191406e-01
   4.8195313e-01
   4.8199219e-01
   4.8203125e-01
   4.8207031e-01
   4.8210938e-01
   4.8214844e-01
   4.8218750e-01
   4.8222656e-01
   4.8226563e-01
   4.8230469e-01
   4.8234375e-01
   4.8238281e-01
   4.8242188e-01
   4.8246094e-01
   4.8250000e-01
   4.8253906e-01
   4.8257813e-01
   4.8261719e-01
   4.8265625e-01
   4.8269531e-01
   4.8273438e-01
   4.8277344e-01
   4.8281250e-01
   4.8285156e-01
   4.8289063e-01
   4.8292969e-01
   4.8296875e-01
   4.8300781e-01
   4.8304688e-01
   4.8308594e-01
   4.8312500e-01
   4.8316406e-01
   4.8320313e-01
   4.8324219e-01
   4.8328125e-01
   4.8332031e-01
   4.8335938e-01
   4.8339844e-01
   4.8343750e-01
   4.8347656e-01
   4.8351563e-01
   4.8355469e-01
   4.8359375e-01
   4.8363281e-01
   4.8367188e-01
   4.8371094e-01
   4.8375000e-01
   4.8378906e-01
   4.8382813e-01
   4.8386719e-01
   4.8390625e-01
   4.8394531e-01
   4.8398438e-01
   4.8402344e-01
   4.8406250e-01
   4.8410156e-01
   4.8414063e-01
   4.8417969e-01
   4.8421875e-01
   4.8425781e-01
   4.8429688e-01
   4.8433594e-01
   4.8437500e-01
   4.8441406e-01
   4.8445313e-01
   4.8449219e-01
   4.8453125e-01
   4.8457031e-01
   4.8460938e-01
   4.8464844e-01
   4.8468750e-01
   4.8472656e-01
   4.8476563e-01
   4.8480469e-01
   4.8484375e-01
   4.8488281e-01
   4.8492188e-01
   4.8496094e-01
   4.8500000e-01
   4.8503906e-01
   4.8507813e-01
   4.8511719e-01
   4.8515625e-01
   4.8519531e-01
   4.8523438e-01
   4.8527344e-01
   4.8531250e-01
   4.8535156e-01
   4.8539063e-01
   4.8542969e-01
   4.8546875e-01
   4.8550781e-01
   4.8554688e-01
   4.8558594e-01
   4.8562500e-01
   4.8566406e-01
   4.8570313e-01
   4.8574219e-01
   4.8578125e-01
   4.8582031e-01
   4.8585938e-01
   4.8589844e-01
   4.8593750e-01
   4.8597656e-01
   4.8601563e-01
   4.8605469e-01
   4.8609375e-01
   4.8613281e-01
   4.8617188e-01
   4.8621094e-01
   4.8625000e-01
   4.8628906e-01
   4.8632813e-01
   4.8636719e-01
   4.8640625e-01
   4.8644531e-01
   4.8648438e-01
   4.8652344e-01
   4.8656250e-01
   4.8660156e-01
   4.8664063e-01
   4.8667969e-01
   4.8671875e-01
   4.8675781e-01
   4.8679688e-01
   4.8683594e-01
   4.8687500e-01
   4.8691406e-01
   4.8695313e-01
   4.8699219e-01
   4.8703125e-01
   4.8707031e-01
   4.8710938e-01
   4.8714844e-01
   4.8718750e-01
   4.8722656e-01
   4.8726563e-01
   4.8730469e-01
   4.8734375e-01
   4.8738281e-01
   4.8742188e-01
   4.8746094e-01
   4.8750000e-01
   4.8753906e-01
   4.8757813e-01
   4.8761719e-01
   4.8765625e-01
   4.8769531e-01
   4.8773438e-01
   4.8777344e-01
   4.8781250e-01
   4.8785156e-01
   4.8789063e-01
   4.8792969e-01
   4.8796875e-01
   4.8800781e-01
   4.8804688e-01
   4.8808594e-01
   4.8812500e-01
   4.8816406e-01
   4.8820313e-01
   4.8824219e-01
   4.8828125e-01
   4.8832031e-01
   4.8835938e-01
   4.8839844e-01
   4.8843750e-01
   4.8847656e-01
   4.8851563e-01
   4.8855469e-01
   4.8859375e-01
   4.8863281e-01
   4.8867188e-01
   4.8871094e-01
   4.8875000e-01
   4.8878906e-01
   4.8882813e-01
   4.8886719e-01
   4.8890625e-01
   4.8894531e-01
   4.8898438e-01
   4.8902344e-01
   4.8906250e-01
   4.8910156e-01
   4.8914063e-01
   4.8917969e-01
   4.8921875e-01
   4.8925781e-01
   4.8929688e-01
   4.8933594e-01
   4.8937500e-01
   4.8941406e-01
   4.8945313e-01
   4.8949219e-01
   4.8953125e-01
   4.8957031e-01
   4.8960938e-01
   4.8964844e-01
   4.8968750e-01
   4.8972656e-01
   4.8976563e-01
   4.8980469e-01
   4.8984375e-01
   4.8988281e-01
   4.8992188e-01
   4.8996094e-01
   4.9000000e-01
   4.9003906e-01
   4.9007813e-01
   4.9011719e-01
   4.9015625e-01
   4.9019531e-01
   4.9023438e-01
   4.9027344e-01
   4.9031250e-01
   4.9035156e-01
   4.9039063e-01
   4.9042969e-01
   4.9046875e-01
   4.9050781e-01
   4.9054688e-01
   4.9058594e-01
   4.9062500e-01
   4.9066406e-01
   4.9070313e-01
   4.9074219e-01
   4.9078125e-01
   4.9082031e-01
   4.9085938e-01
   4.9089844e-01
   4.9093750e-01
   4.9097656e-01
   4.9101563e-01
   4.9105469e-01
   4.9109375e-01
   4.9113281e-01
   4.9117188e-01
   4.9121094e-01
   4.9125000e-01
   4.9128906e-01
   4.9132813e-01
   4.9136719e-01
   4.9140625e-01
   4.9144531e-01
   4.9148438e-01
   4.9152344e-01
   4.9156250e-01
   4.9160156e-01
   4.9164063e-01
   4.9167969e-01
   4.9171875e-01
   4.9175781e-01
   4.9179688e-01
   4.9183594e-01
   4.9187500e-01
   4.9191406e-01
   4.9195313e-01
   4.9199219e-01
   4.9203125e-01
   4.9207031e-01
   4.9210938e-01
   4.9214844e-01
   4.9218750e-01
   4.9222656e-01
   4.9226563e-01
   4.9230469e-01
   4.9234375e-01
   4.9238281e-01
   4.9242188e-01
   4.9246094e-01
   4.9250000e-01
   4.9253906e-01
   4.9257813e-01
   4.9261719e-01
   4.9265625e-01
   4.9269531e-01
   4.9273438e-01
   4.9277344e-01
   4.9281250e-01
   4.9285156e-01
   4.9289063e-01
   4.9292969e-01
   4.9296875e-01
   4.9300781e-01
   4.9304688e-01
   4.9308594e-01
   4.9312500e-01
   4.9316406e-01
   4.9320313e-01
   4.9324219e-01
   4.9328125e-01
   4.9332031e-01
   4.9335938e-01
   4.9339844e-01
   4.9343750e-01
   4.9347656e-01
   4.9351563e-01
   4.9355469e-01
   4.9359375e-01
   4.9363281e-01
   4.9367188e-01
   4.9371094e-01
   4.9375000e-01
   4.9378906e-01
   4.9382813e-01
   4.9386719e-01
   4.9390625e-01
   4.9394531e-01
   4.9398438e-01
   4.9402344e-01
   4.9406250e-01
   4.9410156e-01
   4.9414063e-01
   4.9417969e-01
   4.9421875e-01
   4.9425781e-01
   4.9429688e-01
   4.9433594e-01
   4.9437500e-01
   4.9441406e-01
   4.9445313e-01
   4.9449219e-01
   4.9453125e-01
   4.9457031e-01
   4.9460938e-01
   4.9464844e-01
   4.9468750e-01
   4.9472656e-01
   4.9476563e-01
   4.9480469e-01
   4.9484375e-01
   4.9488281e-01
   4.9492188e-01
   4.9496094e-01
   4.9500000e-01
   4.9503906e-01
   4.9507813e-01
   4.9511719e-01
   4.9515625e-01
   4.9519531e-01
   4.9523438e-01
   4.9527344e-01
   4.9531250e-01
   4.9535156e-01
   4.9539063e-01
   4.9542969e-01
   4.9546875e-01
   4.9550781e-01
   4.9554688e-01
   4.9558594e-01
   4.9562500e-01
   4.9566406e-01
   4.9570313e-01
   4.9574219e-01
   4.9578125e-01
   4.9582031e-01
   4.9585938e-01
   4.9589844e-01
   4.9593750e-01
   4.9597656e-01
   4.9601563e-01
   4.9605469e-01
   4.9609375e-01
   4.9613281e-01
   4.9617188e-01
   4.9621094e-01
   4.9625000e-01
   4.9628906e-01
   4.9632813e-01
   4.9636719e-01
   4.9640625e-01
   4.9644531e-01
   4.9648438e-01
   4.9652344e-01
   4.9656250e-01
   4.9660156e-01
   4.9664063e-01
   4.9667969e-01
   4.9671875e-01
   4.9675781e-01
   4.9679688e-01
   4.9683594e-01
   4.9687500e-01
   4.9691406e-01
   4.9695313e-01
   4.9699219e-01
   4.9703125e-01
   4.9707031e-01
   4.9710938e-01
   4.9714844e-01
   4.9718750e-01
   4.9722656e-01
   4.9726563e-01
   4.9730469e-01
   4.9734375e-01
   4.9738281e-01
   4.9742188e-01
   4.9746094e-01
   4.9750000e-01
   4.9753906e-01
   4.9757813e-01
   4.9761719e-01
   4.9765625e-01
   4.9769531e-01
   4.9773438e-01
   4.9777344e-01
   4.9781250e-01
   4.9785156e-01
   4.9789063e-01
   4.9792969e-01
   4.9796875e-01
   4.9800781e-01
   4.9804688e-01
   4.9808594e-01
   4.9812500e-01
   4.9816406e-01
   4.9820313e-01
   4.9824219e-01
   4.9828125e-01
   4.9832031e-01
   4.9835938e-01
   4.9839844e-01
   4.9843750e-01
   4.9847656e-01
   4.9851563e-01
   4.9855469e-01
   4.9859375e-01
   4.9863281e-01
   4.9867188e-01
   4.9871094e-01
   4.9875000e-01
   4.9878906e-01
   4.9882813e-01
   4.9886719e-01
   4.9890625e-01
   4.9894531e-01
   4.9898438e-01
   4.9902344e-01
   4.9906250e-01
   4.9910156e-01
   4.9914063e-01
   4.9917969e-01
   4.9921875e-01
   4.9925781e-01
   4.9929688e-01
   4.9933594e-01
   4.9937500e-01
   4.9941406e-01
   4.9945313e-01
   4.9949219e-01
   4.9953125e-01
   4.9957031e-01
   4.9960938e-01
   4.9964844e-01
   4.9968750e-01
   4.9972656e-01
   4.9976563e-01
   4.9980469e-01
   4.9984375e-01
   4.9988281e-01
   4.9992188e-01
   4.9996094e-01
   5.0000000e-01
   5.0003906e-01
   5.0007813e-01
   5.0011719e-01
   5.0015625e-01
   5.0019531e-01
   5.0023438e-01
   5.0027344e-01
   5.0031250e-01
   5.0035156e-01
   5.0039062e-01
   5.0042969e-01
   5.0046875e-01
   5.0050781e-01
   5.0054687e-01
   5.0058594e-01
   5.0062500e-01
   5.0066406e-01
   5.0070313e-01
   5.0074219e-01
   5.0078125e-01
   5.0082031e-01
   5.0085938e-01
   5.0089844e-01
   5.0093750e-01
   5.0097656e-01
   5.0101562e-01
   5.0105469e-01
   5.0109375e-01
   5.0113281e-01
   5.0117188e-01
   5.0121094e-01
   5.0125000e-01
   5.0128906e-01
   5.0132813e-01
   5.0136719e-01
   5.0140625e-01
   5.0144531e-01
   5.0148437e-01
   5.0152344e-01
   5.0156250e-01
   5.0160156e-01
   5.0164062e-01
   5.0167969e-01
   5.0171875e-01
   5.0175781e-01
   5.0179688e-01
   5.0183594e-01
   5.0187500e-01
   5.0191406e-01
   5.0195313e-01
   5.0199219e-01
   5.0203125e-01
   5.0207031e-01
   5.0210937e-01
   5.0214844e-01
   5.0218750e-01
   5.0222656e-01
   5.0226563e-01
   5.0230469e-01
   5.0234375e-01
   5.0238281e-01
   5.0242188e-01
   5.0246094e-01
   5.0250000e-01
   5.0253906e-01
   5.0257812e-01
   5.0261719e-01
   5.0265625e-01
   5.0269531e-01
   5.0273437e-01
   5.0277344e-01
   5.0281250e-01
   5.0285156e-01
   5.0289063e-01
   5.0292969e-01
   5.0296875e-01
   5.0300781e-01
   5.0304688e-01
   5.0308594e-01
   5.0312500e-01
   5.0316406e-01
   5.0320312e-01
   5.0324219e-01
   5.0328125e-01
   5.0332031e-01
   5.0335938e-01
   5.0339844e-01
   5.0343750e-01
   5.0347656e-01
   5.0351563e-01
   5.0355469e-01
   5.0359375e-01
   5.0363281e-01
   5.0367187e-01
   5.0371094e-01
   5.0375000e-01
   5.0378906e-01
   5.0382812e-01
   5.0386719e-01
   5.0390625e-01
   5.0394531e-01
   5.0398438e-01
   5.0402344e-01
   5.0406250e-01
   5.0410156e-01
   5.0414063e-01
   5.0417969e-01
   5.0421875e-01
   5.0425781e-01
   5.0429687e-01
   5.0433594e-01
   5.0437500e-01
   5.0441406e-01
   5.0445312e-01
   5.0449219e-01
   5.0453125e-01
   5.0457031e-01
   5.0460938e-01
   5.0464844e-01
   5.0468750e-01
   5.0472656e-01
   5.0476563e-01
   5.0480469e-01
   5.0484375e-01
   5.0488281e-01
   5.0492187e-01
   5.0496094e-01
   5.0500000e-01
   5.0503906e-01
   5.0507813e-01
   5.0511719e-01
   5.0515625e-01
   5.0519531e-01
   5.0523438e-01
   5.0527344e-01
   5.0531250e-01
   5.0535156e-01
   5.0539062e-01
   5.0542969e-01
   5.0546875e-01
   5.0550781e-01
   5.0554687e-01
   5.0558594e-01
   5.0562500e-01
   5.0566406e-01
   5.0570313e-01
   5.0574219e-01
   5.0578125e-01
   5.0582031e-01
   5.0585938e-01
   5.0589844e-01
   5.0593750e-01
   5.0597656e-01
   5.0601562e-01
   5.0605469e-01
   5.0609375e-01
   5.0613281e-01
   5.0617188e-01
   5.0621094e-01
   5.0625000e-01
   5.0628906e-01
   5.0632813e-01
   5.0636719e-01
   5.0640625e-01
   5.0644531e-01
   5.0648437e-01
   5.0652344e-01
   5.0656250e-01
   5.0660156e-01
   5.0664062e-01
   5.0667969e-01
   5.0671875e-01
   5.0675781e-01
   5.0679688e-01
   5.0683594e-01
   5.0687500e-01
   5.0691406e-01
   5.0695313e-01
   5.0699219e-01
   5.0703125e-01
   5.0707031e-01
   5.0710937e-01
   5.0714844e-01
   5.0718750e-01
   5.0722656e-01
   5.0726563e-01
   5.0730469e-01
   5.0734375e-01
   5.0738281e-01
   5.0742188e-01
   5.0746094e-01
   5.0750000e-01
   5.0753906e-01
   5.0757812e-01
   5.0761719e-01
   5.0765625e-01
   5.0769531e-01
   5.0773437e-01
   5.0777344e-01
   5.0781250e-01
   5.0785156e-01
   5.0789063e-01
   5.0792969e-01
   5.0796875e-01
   5.0800781e-01
   5.0804688e-01
   5.0808594e-01
   5.0812500e-01
   5.0816406e-01
   5.0820312e-01
   5.0824219e-01
   5.0828125e-01
   5.0832031e-01
   5.0835937e-01
   5.0839844e-01
   5.0843750e-01
   5.0847656e-01
   5.0851563e-01
   5.0855469e-01
   5.0859375e-01
   5.0863281e-01
   5.0867188e-01
   5.0871094e-01
   5.0875000e-01
   5.0878906e-01
   5.0882812e-01
   5.0886719e-01
   5.0890625e-01
   5.0894531e-01
   5.0898438e-01
   5.0902344e-01
   5.0906250e-01
   5.0910156e-01
   5.0914063e-01
   5.0917969e-01
   5.0921875e-01
   5.0925781e-01
   5.0929687e-01
   5.0933594e-01
   5.0937500e-01
   5.0941406e-01
   5.0945312e-01
   5.0949219e-01
   5.0953125e-01
   5.0957031e-01
   5.0960938e-01
   5.0964844e-01
   5.0968750e-01
   5.0972656e-01
   5.0976563e-01
   5.0980469e-01
   5.0984375e-01
   5.0988281e-01
   5.0992187e-01
   5.0996094e-01
   5.1000000e-01
   5.1003906e-01
   5.1007813e-01
   5.1011719e-01
   5.1015625e-01
   5.1019531e-01
   5.1023438e-01
   5.1027344e-01
   5.1031250e-01
   5.1035156e-01
   5.1039062e-01
   5.1042969e-01
   5.1046875e-01
   5.1050781e-01
   5.1054687e-01
   5.1058594e-01
   5.1062500e-01
   5.1066406e-01
   5.1070313e-01
   5.1074219e-01
   5.1078125e-01
   5.1082031e-01
   5.1085938e-01
   5.1089844e-01
   5.1093750e-01
   5.1097656e-01
   5.1101562e-01
   5.1105469e-01
   5.1109375e-01
   5.1113281e-01
   5.1117188e-01
   5.1121094e-01
   5.1125000e-01
   5.1128906e-01
   5.1132813e-01
   5.1136719e-01
   5.1140625e-01
   5.1144531e-01
   5.1148437e-01
   5.1152344e-01
   5.1156250e-01
   5.1160156e-01
   5.1164062e-01
   5.1167969e-01
   5.1171875e-01
   5.1175781e-01
   5.1179688e-01
   5.1183594e-01
   5.1187500e-01
   5.1191406e-01
   5.1195313e-01
   5.1199219e-01
   5.1203125e-01
   5.1207031e-01
   5.1210937e-01
   5.1214844e-01
   5.1218750e-01
   5.1222656e-01
   5.1226562e-01
   5.1230469e-01
   5.1234375e-01
   5.1238281e-01
   5.1242188e-01
   5.1246094e-01
   5.1250000e-01
   5.1253906e-01
   5.1257813e-01
   5.1261719e-01
   5.1265625e-01
   5.1269531e-01
   5.1273437e-01
   5.1277344e-01
   5.1281250e-01
   5.1285156e-01
   5.1289063e-01
   5.1292969e-01
   5.1296875e-01
   5.1300781e-01
   5.1304688e-01
   5.1308594e-01
   5.1312500e-01
   5.1316406e-01
   5.1320312e-01
   5.1324219e-01
   5.1328125e-01
   5.1332031e-01
   5.1335937e-01
   5.1339844e-01
   5.1343750e-01
   5.1347656e-01
   5.1351563e-01
   5.1355469e-01
   5.1359375e-01
   5.1363281e-01
   5.1367188e-01
   5.1371094e-01
   5.1375000e-01
   5.1378906e-01
   5.1382812e-01
   5.1386719e-01
   5.1390625e-01
   5.1394531e-01
   5.1398438e-01
   5.1402344e-01
   5.1406250e-01
   5.1410156e-01
   5.1414063e-01
   5.1417969e-01
   5.1421875e-01
   5.1425781e-01
   5.1429687e-01
   5.1433594e-01
   5.1437500e-01
   5.1441406e-01
   5.1445312e-01
   5.1449219e-01
   5.1453125e-01
   5.1457031e-01
   5.1460938e-01
   5.1464844e-01
   5.1468750e-01
   5.1472656e-01
   5.1476563e-01
   5.1480469e-01
   5.1484375e-01
   5.1488281e-01
   5.1492187e-01
   5.1496094e-01
   5.1500000e-01
   5.1503906e-01
   5.1507813e-01
   5.1511719e-01
   5.1515625e-01
   5.1519531e-01
   5.1523438e-01
   5.1527344e-01
   5.1531250e-01
   5.1535156e-01
   5.1539062e-01
   5.1542969e-01
   5.1546875e-01
   5.1550781e-01
   5.1554687e-01
   5.1558594e-01
   5.1562500e-01
   5.1566406e-01
   5.1570313e-01
   5.1574219e-01
   5.1578125e-01
   5.1582031e-01
   5.1585938e-01
   5.1589844e-01
   5.1593750e-01
   5.1597656e-01
   5.1601562e-01
   5.1605469e-01
   5.1609375e-01
   5.1613281e-01
   5.1617187e-01
   5.1621094e-01
   5.1625000e-01
   5.1628906e-01
   5.1632813e-01
   5.1636719e-01
   5.1640625e-01
   5.1644531e-01
   5.1648438e-01
   5.1652344e-01
   5.1656250e-01
   5.1660156e-01
   5.1664062e-01
   5.1667969e-01
   5.1671875e-01
   5.1675781e-01
   5.1679688e-01
   5.1683594e-01
   5.1687500e-01
   5.1691406e-01
   5.1695313e-01
   5.1699219e-01
   5.1703125e-01
   5.1707031e-01
   5.1710937e-01
   5.1714844e-01
   5.1718750e-01
   5.1722656e-01
   5.1726562e-01
   5.1730469e-01
   5.1734375e-01
   5.1738281e-01
   5.1742188e-01
   5.1746094e-01
   5.1750000e-01
   5.1753906e-01
   5.1757813e-01
   5.1761719e-01
   5.1765625e-01
   5.1769531e-01
   5.1773437e-01
   5.1777344e-01
   5.1781250e-01
   5.1785156e-01
   5.1789063e-01
   5.1792969e-01
   5.1796875e-01
   5.1800781e-01
   5.1804688e-01
   5.1808594e-01
   5.1812500e-01
   5.1816406e-01
   5.1820312e-01
   5.1824219e-01
   5.1828125e-01
   5.1832031e-01
   5.1835937e-01
   5.1839844e-01
   5.1843750e-01
   5.1847656e-01
   5.1851563e-01
   5.1855469e-01
   5.1859375e-01
   5.1863281e-01
   5.1867188e-01
   5.1871094e-01
   5.1875000e-01
   5.1878906e-01
   5.1882812e-01
   5.1886719e-01
   5.1890625e-01
   5.1894531e-01
   5.1898438e-01
   5.1902344e-01
   5.1906250e-01
   5.1910156e-01
   5.1914063e-01
   5.1917969e-01
   5.1921875e-01
   5.1925781e-01
   5.1929687e-01
   5.1933594e-01
   5.1937500e-01
   5.1941406e-01
   5.1945312e-01
   5.1949219e-01
   5.1953125e-01
   5.1957031e-01
   5.1960938e-01
   5.1964844e-01
   5.1968750e-01
   5.1972656e-01
   5.1976563e-01
   5.1980469e-01
   5.1984375e-01
   5.1988281e-01
   5.1992187e-01
   5.1996094e-01
   5.2000000e-01
   5.2003906e-01
   5.2007812e-01
   5.2011719e-01
   5.2015625e-01
   5.2019531e-01
   5.2023438e-01
   5.2027344e-01
   5.2031250e-01
   5.2035156e-01
   5.2039063e-01
   5.2042969e-01
   5.2046875e-01
   5.2050781e-01
   5.2054687e-01
   5.2058594e-01
   5.2062500e-01
   5.2066406e-01
   5.2070313e-01
   5.2074219e-01
   5.2078125e-01
   5.2082031e-01
   5.2085938e-01
   5.2089844e-01
   5.2093750e-01
   5.2097656e-01
   5.2101562e-01
   5.2105469e-01
   5.2109375e-01
   5.2113281e-01
   5.2117187e-01
   5.2121094e-01
   5.2125000e-01
   5.2128906e-01
   5.2132813e-01
   5.2136719e-01
   5.2140625e-01
   5.2144531e-01
   5.2148438e-01
   5.2152344e-01
   5.2156250e-01
   5.2160156e-01
   5.2164062e-01
   5.2167969e-01
   5.2171875e-01
   5.2175781e-01
   5.2179688e-01
   5.2183594e-01
   5.2187500e-01
   5.2191406e-01
   5.2195313e-01
   5.2199219e-01
   5.2203125e-01
   5.2207031e-01
   5.2210937e-01
   5.2214844e-01
   5.2218750e-01
   5.2222656e-01
   5.2226562e-01
   5.2230469e-01
   5.2234375e-01
   5.2238281e-01
   5.2242188e-01
   5.2246094e-01
   5.2250000e-01
   5.2253906e-01
   5.2257813e-01
   5.2261719e-01
   5.2265625e-01
   5.2269531e-01
   5.2273437e-01
   5.2277344e-01
   5.2281250e-01
   5.2285156e-01
   5.2289063e-01
   5.2292969e-01
   5.2296875e-01
   5.2300781e-01
   5.2304688e-01
   5.2308594e-01
   5.2312500e-01
   5.2316406e-01
   5.2320312e-01
   5.2324219e-01
   5.2328125e-01
   5.2332031e-01
   5.2335937e-01
   5.2339844e-01
   5.2343750e-01
   5.2347656e-01
   5.2351563e-01
   5.2355469e-01
   5.2359375e-01
   5.2363281e-01
   5.2367188e-01
   5.2371094e-01
   5.2375000e-01
   5.2378906e-01
   5.2382812e-01
   5.2386719e-01
   5.2390625e-01
   5.2394531e-01
   5.2398437e-01
   5.2402344e-01
   5.2406250e-01
   5.2410156e-01
   5.2414063e-01
   5.2417969e-01
   5.2421875e-01
   5.2425781e-01
   5.2429688e-01
   5.2433594e-01
   5.2437500e-01
   5.2441406e-01
   5.2445312e-01
   5.2449219e-01
   5.2453125e-01
   5.2457031e-01
   5.2460938e-01
   5.2464844e-01
   5.2468750e-01
   5.2472656e-01
   5.2476563e-01
   5.2480469e-01
   5.2484375e-01
   5.2488281e-01
   5.2492187e-01
   5.2496094e-01
   5.2500000e-01
   5.2503906e-01
   5.2507812e-01
   5.2511719e-01
   5.2515625e-01
   5.2519531e-01
   5.2523438e-01
   5.2527344e-01
   5.2531250e-01
   5.2535156e-01
   5.2539063e-01
   5.2542969e-01
   5.2546875e-01
   5.2550781e-01
   5.2554687e-01
   5.2558594e-01
   5.2562500e-01
   5.2566406e-01
   5.2570313e-01
   5.2574219e-01
   5.2578125e-01
   5.2582031e-01
   5.2585938e-01
   5.2589844e-01
   5.2593750e-01
   5.2597656e-01
   5.2601562e-01
   5.2605469e-01
   5.2609375e-01
   5.2613281e-01
   5.2617187e-01
   5.2621094e-01
   5.2625000e-01
   5.2628906e-01
   5.2632813e-01
   5.2636719e-01
   5.2640625e-01
   5.2644531e-01
   5.2648438e-01
   5.2652344e-01
   5.2656250e-01
   5.2660156e-01
   5.2664062e-01
   5.2667969e-01
   5.2671875e-01
   5.2675781e-01
   5.2679688e-01
   5.2683594e-01
   5.2687500e-01
   5.2691406e-01
   5.2695313e-01
   5.2699219e-01
   5.2703125e-01
   5.2707031e-01
   5.2710937e-01
   5.2714844e-01
   5.2718750e-01
   5.2722656e-01
   5.2726562e-01
   5.2730469e-01
   5.2734375e-01
   5.2738281e-01
   5.2742188e-01
   5.2746094e-01
   5.2750000e-01
   5.2753906e-01
   5.2757813e-01
   5.2761719e-01
   5.2765625e-01
   5.2769531e-01
   5.2773437e-01
   5.2777344e-01
   5.2781250e-01
   5.2785156e-01
   5.2789062e-01
   5.2792969e-01
   5.2796875e-01
   5.2800781e-01
   5.2804688e-01
   5.2808594e-01
   5.2812500e-01
   5.2816406e-01
   5.2820313e-01
   5.2824219e-01
   5.2828125e-01
   5.2832031e-01
   5.2835937e-01
   5.2839844e-01
   5.2843750e-01
   5.2847656e-01
   5.2851563e-01
   5.2855469e-01
   5.2859375e-01
   5.2863281e-01
   5.2867188e-01
   5.2871094e-01
   5.2875000e-01
   5.2878906e-01
   5.2882812e-01
   5.2886719e-01
   5.2890625e-01
   5.2894531e-01
   5.2898437e-01
   5.2902344e-01
   5.2906250e-01
   5.2910156e-01
   5.2914063e-01
   5.2917969e-01
   5.2921875e-01
   5.2925781e-01
   5.2929688e-01
   5.2933594e-01
   5.2937500e-01
   5.2941406e-01
   5.2945312e-01
   5.2949219e-01
   5.2953125e-01
   5.2957031e-01
   5.2960938e-01
   5.2964844e-01
   5.2968750e-01
   5.2972656e-01
   5.2976563e-01
   5.2980469e-01
   5.2984375e-01
   5.2988281e-01
   5.2992187e-01
   5.2996094e-01
   5.3000000e-01
   5.3003906e-01
   5.3007812e-01
   5.3011719e-01
   5.3015625e-01
   5.3019531e-01
   5.3023438e-01
   5.3027344e-01
   5.3031250e-01
   5.3035156e-01
   5.3039063e-01
   5.3042969e-01
   5.3046875e-01
   5.3050781e-01
   5.3054687e-01
   5.3058594e-01
   5.3062500e-01
   5.3066406e-01
   5.3070313e-01
   5.3074219e-01
   5.3078125e-01
   5.3082031e-01
   5.3085938e-01
   5.3089844e-01
   5.3093750e-01
   5.3097656e-01
   5.3101562e-01
   5.3105469e-01
   5.3109375e-01
   5.3113281e-01
   5.3117187e-01
   5.3121094e-01
   5.3125000e-01
   5.3128906e-01
   5.3132813e-01
   5.3136719e-01
   5.3140625e-01
   5.3144531e-01
   5.3148438e-01
   5.3152344e-01
   5.3156250e-01
   5.3160156e-01
   5.3164062e-01
   5.3167969e-01
   5.3171875e-01
   5.3175781e-01
   5.3179687e-01
   5.3183594e-01
   5.3187500e-01
   5.3191406e-01
   5.3195313e-01
   5.3199219e-01
   5.3203125e-01
   5.3207031e-01
   5.3210938e-01
   5.3214844e-01
   5.3218750e-01
   5.3222656e-01
   5.3226562e-01
   5.3230469e-01
   5.3234375e-01
   5.3238281e-01
   5.3242188e-01
   5.3246094e-01
   5.3250000e-01
   5.3253906e-01
   5.3257813e-01
   5.3261719e-01
   5.3265625e-01
   5.3269531e-01
   5.3273437e-01
   5.3277344e-01
   5.3281250e-01
   5.3285156e-01
   5.3289062e-01
   5.3292969e-01
   5.3296875e-01
   5.3300781e-01
   5.3304688e-01
   5.3308594e-01
   5.3312500e-01
   5.3316406e-01
   5.3320313e-01
   5.3324219e-01
   5.3328125e-01
   5.3332031e-01
   5.3335937e-01
   5.3339844e-01
   5.3343750e-01
   5.3347656e-01
   5.3351563e-01
   5.3355469e-01
   5.3359375e-01
   5.3363281e-01
   5.3367188e-01
   5.3371094e-01
   5.3375000e-01
   5.3378906e-01
   5.3382812e-01
   5.3386719e-01
   5.3390625e-01
   5.3394531e-01
   5.3398437e-01
   5.3402344e-01
   5.3406250e-01
   5.3410156e-01
   5.3414063e-01
   5.3417969e-01
   5.3421875e-01
   5.3425781e-01
   5.3429688e-01
   5.3433594e-01
   5.3437500e-01
   5.3441406e-01
   5.3445312e-01
   5.3449219e-01
   5.3453125e-01
   5.3457031e-01
   5.3460938e-01
   5.3464844e-01
   5.3468750e-01
   5.3472656e-01
   5.3476563e-01
   5.3480469e-01
   5.3484375e-01
   5.3488281e-01
   5.3492187e-01
   5.3496094e-01
   5.3500000e-01
   5.3503906e-01
   5.3507812e-01
   5.3511719e-01
   5.3515625e-01
   5.3519531e-01
   5.3523438e-01
   5.3527344e-01
   5.3531250e-01
   5.3535156e-01
   5.3539063e-01
   5.3542969e-01
   5.3546875e-01
   5.3550781e-01
   5.3554687e-01
   5.3558594e-01
   5.3562500e-01
   5.3566406e-01
   5.3570312e-01
   5.3574219e-01
   5.3578125e-01
   5.3582031e-01
   5.3585938e-01
   5.3589844e-01
   5.3593750e-01
   5.3597656e-01
   5.3601563e-01
   5.3605469e-01
   5.3609375e-01
   5.3613281e-01
   5.3617187e-01
   5.3621094e-01
   5.3625000e-01
   5.3628906e-01
   5.3632813e-01
   5.3636719e-01
   5.3640625e-01
   5.3644531e-01
   5.3648438e-01
   5.3652344e-01
   5.3656250e-01
   5.3660156e-01
   5.3664062e-01
   5.3667969e-01
   5.3671875e-01
   5.3675781e-01
   5.3679687e-01
   5.3683594e-01
   5.3687500e-01
   5.3691406e-01
   5.3695313e-01
   5.3699219e-01
   5.3703125e-01
   5.3707031e-01
   5.3710938e-01
   5.3714844e-01
   5.3718750e-01
   5.3722656e-01
   5.3726562e-01
   5.3730469e-01
   5.3734375e-01
   5.3738281e-01
   5.3742188e-01
   5.3746094e-01
   5.3750000e-01
   5.3753906e-01
   5.3757813e-01
   5.3761719e-01
   5.3765625e-01
   5.3769531e-01
   5.3773437e-01
   5.3777344e-01
   5.3781250e-01
   5.3785156e-01
   5.3789062e-01
   5.3792969e-01
   5.3796875e-01
   5.3800781e-01
   5.3804688e-01
   5.3808594e-01
   5.3812500e-01
   5.3816406e-01
   5.3820313e-01
   5.3824219e-01
   5.3828125e-01
   5.3832031e-01
   5.3835937e-01
   5.3839844e-01
   5.3843750e-01
   5.3847656e-01
   5.3851563e-01
   5.3855469e-01
   5.3859375e-01
   5.3863281e-01
   5.3867188e-01
   5.3871094e-01
   5.3875000e-01
   5.3878906e-01
   5.3882812e-01
   5.3886719e-01
   5.3890625e-01
   5.3894531e-01
   5.3898437e-01
   5.3902344e-01
   5.3906250e-01
   5.3910156e-01
   5.3914063e-01
   5.3917969e-01
   5.3921875e-01
   5.3925781e-01
   5.3929688e-01
   5.3933594e-01
   5.3937500e-01
   5.3941406e-01
   5.3945312e-01
   5.3949219e-01
   5.3953125e-01
   5.3957031e-01
   5.3960937e-01
   5.3964844e-01
   5.3968750e-01
   5.3972656e-01
   5.3976563e-01
   5.3980469e-01
   5.3984375e-01
   5.3988281e-01
   5.3992188e-01
   5.3996094e-01
   5.4000000e-01
   5.4003906e-01
   5.4007812e-01
   5.4011719e-01
   5.4015625e-01
   5.4019531e-01
   5.4023438e-01
   5.4027344e-01
   5.4031250e-01
   5.4035156e-01
   5.4039063e-01
   5.4042969e-01
   5.4046875e-01
   5.4050781e-01
   5.4054687e-01
   5.4058594e-01
   5.4062500e-01
   5.4066406e-01
   5.4070312e-01
   5.4074219e-01
   5.4078125e-01
   5.4082031e-01
   5.4085938e-01
   5.4089844e-01
   5.4093750e-01
   5.4097656e-01
   5.4101563e-01
   5.4105469e-01
   5.4109375e-01
   5.4113281e-01
   5.4117187e-01
   5.4121094e-01
   5.4125000e-01
   5.4128906e-01
   5.4132813e-01
   5.4136719e-01
   5.4140625e-01
   5.4144531e-01
   5.4148438e-01
   5.4152344e-01
   5.4156250e-01
   5.4160156e-01
   5.4164062e-01
   5.4167969e-01
   5.4171875e-01
   5.4175781e-01
   5.4179687e-01
   5.4183594e-01
   5.4187500e-01
   5.4191406e-01
   5.4195313e-01
   5.4199219e-01
   5.4203125e-01
   5.4207031e-01
   5.4210938e-01
   5.4214844e-01
   5.4218750e-01
   5.4222656e-01
   5.4226562e-01
   5.4230469e-01
   5.4234375e-01
   5.4238281e-01
   5.4242188e-01
   5.4246094e-01
   5.4250000e-01
   5.4253906e-01
   5.4257813e-01
   5.4261719e-01
   5.4265625e-01
   5.4269531e-01
   5.4273437e-01
   5.4277344e-01
   5.4281250e-01
   5.4285156e-01
   5.4289062e-01
   5.4292969e-01
   5.4296875e-01
   5.4300781e-01
   5.4304688e-01
   5.4308594e-01
   5.4312500e-01
   5.4316406e-01
   5.4320313e-01
   5.4324219e-01
   5.4328125e-01
   5.4332031e-01
   5.4335937e-01
   5.4339844e-01
   5.4343750e-01
   5.4347656e-01
   5.4351562e-01
   5.4355469e-01
   5.4359375e-01
   5.4363281e-01
   5.4367188e-01
   5.4371094e-01
   5.4375000e-01
   5.4378906e-01
   5.4382813e-01
   5.4386719e-01
   5.4390625e-01
   5.4394531e-01
   5.4398437e-01
   5.4402344e-01
   5.4406250e-01
   5.4410156e-01
   5.4414063e-01
   5.4417969e-01
   5.4421875e-01
   5.4425781e-01
   5.4429688e-01
   5.4433594e-01
   5.4437500e-01
   5.4441406e-01
   5.4445312e-01
   5.4449219e-01
   5.4453125e-01
   5.4457031e-01
   5.4460937e-01
   5.4464844e-01
   5.4468750e-01
   5.4472656e-01
   5.4476563e-01
   5.4480469e-01
   5.4484375e-01
   5.4488281e-01
   5.4492188e-01
   5.4496094e-01
   5.4500000e-01
   5.4503906e-01
   5.4507812e-01
   5.4511719e-01
   5.4515625e-01
   5.4519531e-01
   5.4523438e-01
   5.4527344e-01
   5.4531250e-01
   5.4535156e-01
   5.4539063e-01
   5.4542969e-01
   5.4546875e-01
   5.4550781e-01
   5.4554687e-01
   5.4558594e-01
   5.4562500e-01
   5.4566406e-01
   5.4570312e-01
   5.4574219e-01
   5.4578125e-01
   5.4582031e-01
   5.4585938e-01
   5.4589844e-01
   5.4593750e-01
   5.4597656e-01
   5.4601563e-01
   5.4605469e-01
   5.4609375e-01
   5.4613281e-01
   5.4617187e-01
   5.4621094e-01
   5.4625000e-01
   5.4628906e-01
   5.4632813e-01
   5.4636719e-01
   5.4640625e-01
   5.4644531e-01
   5.4648438e-01
   5.4652344e-01
   5.4656250e-01
   5.4660156e-01
   5.4664062e-01
   5.4667969e-01
   5.4671875e-01
   5.4675781e-01
   5.4679687e-01
   5.4683594e-01
   5.4687500e-01
   5.4691406e-01
   5.4695313e-01
   5.4699219e-01
   5.4703125e-01
   5.4707031e-01
   5.4710938e-01
   5.4714844e-01
   5.4718750e-01
   5.4722656e-01
   5.4726562e-01
   5.4730469e-01
   5.4734375e-01
   5.4738281e-01
   5.4742187e-01
   5.4746094e-01
   5.4750000e-01
   5.4753906e-01
   5.4757813e-01
   5.4761719e-01
   5.4765625e-01
   5.4769531e-01
   5.4773438e-01
   5.4777344e-01
   5.4781250e-01
   5.4785156e-01
   5.4789062e-01
   5.4792969e-01
   5.4796875e-01
   5.4800781e-01
   5.4804688e-01
   5.4808594e-01
   5.4812500e-01
   5.4816406e-01
   5.4820313e-01
   5.4824219e-01
   5.4828125e-01
   5.4832031e-01
   5.4835937e-01
   5.4839844e-01
   5.4843750e-01
   5.4847656e-01
   5.4851562e-01
   5.4855469e-01
   5.4859375e-01
   5.4863281e-01
   5.4867188e-01
   5.4871094e-01
   5.4875000e-01
   5.4878906e-01
   5.4882813e-01
   5.4886719e-01
   5.4890625e-01
   5.4894531e-01
   5.4898437e-01
   5.4902344e-01
   5.4906250e-01
   5.4910156e-01
   5.4914063e-01
   5.4917969e-01
   5.4921875e-01
   5.4925781e-01
   5.4929688e-01
   5.4933594e-01
   5.4937500e-01
   5.4941406e-01
   5.4945312e-01
   5.4949219e-01
   5.4953125e-01
   5.4957031e-01
   5.4960937e-01
   5.4964844e-01
   5.4968750e-01
   5.4972656e-01
   5.4976563e-01
   5.4980469e-01
   5.4984375e-01
   5.4988281e-01
   5.4992188e-01
   5.4996094e-01
   5.5000000e-01
   5.5003906e-01
   5.5007812e-01
   5.5011719e-01
   5.5015625e-01
   5.5019531e-01
   5.5023438e-01
   5.5027344e-01
   5.5031250e-01
   5.5035156e-01
   5.5039063e-01
   5.5042969e-01
   5.5046875e-01
   5.5050781e-01
   5.5054687e-01
   5.5058594e-01
   5.5062500e-01
   5.5066406e-01
   5.5070313e-01
   5.5074219e-01
   5.5078125e-01
   5.5082031e-01
   5.5085938e-01
   5.5089844e-01
   5.5093750e-01
   5.5097656e-01
   5.5101563e-01
   5.5105469e-01
   5.5109375e-01
   5.5113281e-01
   5.5117187e-01
   5.5121094e-01
   5.5125000e-01
   5.5128906e-01
   5.5132813e-01
   5.5136719e-01
   5.5140625e-01
   5.5144531e-01
   5.5148438e-01
   5.5152344e-01
   5.5156250e-01
   5.5160156e-01
   5.5164063e-01
   5.5167969e-01
   5.5171875e-01
   5.5175781e-01
   5.5179687e-01
   5.5183594e-01
   5.5187500e-01
   5.5191406e-01
   5.5195313e-01
   5.5199219e-01
   5.5203125e-01
   5.5207031e-01
   5.5210938e-01
   5.5214844e-01
   5.5218750e-01
   5.5222656e-01
   5.5226562e-01
   5.5230469e-01
   5.5234375e-01
   5.5238281e-01
   5.5242188e-01
   5.5246094e-01
   5.5250000e-01
   5.5253906e-01
   5.5257813e-01
   5.5261719e-01
   5.5265625e-01
   5.5269531e-01
   5.5273438e-01
   5.5277344e-01
   5.5281250e-01
   5.5285156e-01
   5.5289062e-01
   5.5292969e-01
   5.5296875e-01
   5.5300781e-01
   5.5304688e-01
   5.5308594e-01
   5.5312500e-01
   5.5316406e-01
   5.5320313e-01
   5.5324219e-01
   5.5328125e-01
   5.5332031e-01
   5.5335937e-01
   5.5339844e-01
   5.5343750e-01
   5.5347656e-01
   5.5351562e-01
   5.5355469e-01
   5.5359375e-01
   5.5363281e-01
   5.5367188e-01
   5.5371094e-01
   5.5375000e-01
   5.5378906e-01
   5.5382813e-01
   5.5386719e-01
   5.5390625e-01
   5.5394531e-01
   5.5398437e-01
   5.5402344e-01
   5.5406250e-01
   5.5410156e-01
   5.5414063e-01
   5.5417969e-01
   5.5421875e-01
   5.5425781e-01
   5.5429688e-01
   5.5433594e-01
   5.5437500e-01
   5.5441406e-01
   5.5445312e-01
   5.5449219e-01
   5.5453125e-01
   5.5457031e-01
   5.5460938e-01
   5.5464844e-01
   5.5468750e-01
   5.5472656e-01
   5.5476563e-01
   5.5480469e-01
   5.5484375e-01
   5.5488281e-01
   5.5492188e-01
   5.5496094e-01
   5.5500000e-01
   5.5503906e-01
   5.5507812e-01
   5.5511719e-01
   5.5515625e-01
   5.5519531e-01
   5.5523438e-01
   5.5527344e-01
   5.5531250e-01
   5.5535156e-01
   5.5539063e-01
   5.5542969e-01
   5.5546875e-01
   5.5550781e-01
   5.5554688e-01
   5.5558594e-01
   5.5562500e-01
   5.5566406e-01
   5.5570312e-01
   5.5574219e-01
   5.5578125e-01
   5.5582031e-01
   5.5585938e-01
   5.5589844e-01
   5.5593750e-01
   5.5597656e-01
   5.5601563e-01
   5.5605469e-01
   5.5609375e-01
   5.5613281e-01
   5.5617187e-01
   5.5621094e-01
   5.5625000e-01
   5.5628906e-01
   5.5632813e-01
   5.5636719e-01
   5.5640625e-01
   5.5644531e-01
   5.5648438e-01
   5.5652344e-01
   5.5656250e-01
   5.5660156e-01
   5.5664063e-01
   5.5667969e-01
   5.5671875e-01
   5.5675781e-01
   5.5679687e-01
   5.5683594e-01
   5.5687500e-01
   5.5691406e-01
   5.5695313e-01
   5.5699219e-01
   5.5703125e-01
   5.5707031e-01
   5.5710938e-01
   5.5714844e-01
   5.5718750e-01
   5.5722656e-01
   5.5726562e-01
   5.5730469e-01
   5.5734375e-01
   5.5738281e-01
   5.5742187e-01
   5.5746094e-01
   5.5750000e-01
   5.5753906e-01
   5.5757813e-01
   5.5761719e-01
   5.5765625e-01
   5.5769531e-01
   5.5773438e-01
   5.5777344e-01
   5.5781250e-01
   5.5785156e-01
   5.5789062e-01
   5.5792969e-01
   5.5796875e-01
   5.5800781e-01
   5.5804688e-01
   5.5808594e-01
   5.5812500e-01
   5.5816406e-01
   5.5820313e-01
   5.5824219e-01
   5.5828125e-01
   5.5832031e-01
   5.5835937e-01
   5.5839844e-01
   5.5843750e-01
   5.5847656e-01
   5.5851563e-01
   5.5855469e-01
   5.5859375e-01
   5.5863281e-01
   5.5867188e-01
   5.5871094e-01
   5.5875000e-01
   5.5878906e-01
   5.5882813e-01
   5.5886719e-01
   5.5890625e-01
   5.5894531e-01
   5.5898437e-01
   5.5902344e-01
   5.5906250e-01
   5.5910156e-01
   5.5914063e-01
   5.5917969e-01
   5.5921875e-01
   5.5925781e-01
   5.5929688e-01
   5.5933594e-01
   5.5937500e-01
   5.5941406e-01
   5.5945313e-01
   5.5949219e-01
   5.5953125e-01
   5.5957031e-01
   5.5960937e-01
   5.5964844e-01
   5.5968750e-01
   5.5972656e-01
   5.5976563e-01
   5.5980469e-01
   5.5984375e-01
   5.5988281e-01
   5.5992188e-01
   5.5996094e-01
   5.6000000e-01
   5.6003906e-01
   5.6007812e-01
   5.6011719e-01
   5.6015625e-01
   5.6019531e-01
   5.6023438e-01
   5.6027344e-01
   5.6031250e-01
   5.6035156e-01
   5.6039063e-01
   5.6042969e-01
   5.6046875e-01
   5.6050781e-01
   5.6054688e-01
   5.6058594e-01
   5.6062500e-01
   5.6066406e-01
   5.6070312e-01
   5.6074219e-01
   5.6078125e-01
   5.6082031e-01
   5.6085938e-01
   5.6089844e-01
   5.6093750e-01
   5.6097656e-01
   5.6101563e-01
   5.6105469e-01
   5.6109375e-01
   5.6113281e-01
   5.6117187e-01
   5.6121094e-01
   5.6125000e-01
   5.6128906e-01
   5.6132812e-01
   5.6136719e-01
   5.6140625e-01
   5.6144531e-01
   5.6148438e-01
   5.6152344e-01
   5.6156250e-01
   5.6160156e-01
   5.6164063e-01
   5.6167969e-01
   5.6171875e-01
   5.6175781e-01
   5.6179687e-01
   5.6183594e-01
   5.6187500e-01
   5.6191406e-01
   5.6195313e-01
   5.6199219e-01
   5.6203125e-01
   5.6207031e-01
   5.6210938e-01
   5.6214844e-01
   5.6218750e-01
   5.6222656e-01
   5.6226562e-01
   5.6230469e-01
   5.6234375e-01
   5.6238281e-01
   5.6242188e-01
   5.6246094e-01
   5.6250000e-01
   5.6253906e-01
   5.6257813e-01
   5.6261719e-01
   5.6265625e-01
   5.6269531e-01
   5.6273438e-01
   5.6277344e-01
   5.6281250e-01
   5.6285156e-01
   5.6289062e-01
   5.6292969e-01
   5.6296875e-01
   5.6300781e-01
   5.6304688e-01
   5.6308594e-01
   5.6312500e-01
   5.6316406e-01
   5.6320313e-01
   5.6324219e-01
   5.6328125e-01
   5.6332031e-01
   5.6335938e-01
   5.6339844e-01
   5.6343750e-01
   5.6347656e-01
   5.6351562e-01
   5.6355469e-01
   5.6359375e-01
   5.6363281e-01
   5.6367188e-01
   5.6371094e-01
   5.6375000e-01
   5.6378906e-01
   5.6382813e-01
   5.6386719e-01
   5.6390625e-01
   5.6394531e-01
   5.6398437e-01
   5.6402344e-01
   5.6406250e-01
   5.6410156e-01
   5.6414063e-01
   5.6417969e-01
   5.6421875e-01
   5.6425781e-01
   5.6429688e-01
   5.6433594e-01
   5.6437500e-01
   5.6441406e-01
   5.6445313e-01
   5.6449219e-01
   5.6453125e-01
   5.6457031e-01
   5.6460937e-01
   5.6464844e-01
   5.6468750e-01
   5.6472656e-01
   5.6476563e-01
   5.6480469e-01
   5.6484375e-01
   5.6488281e-01
   5.6492188e-01
   5.6496094e-01
   5.6500000e-01
   5.6503906e-01
   5.6507812e-01
   5.6511719e-01
   5.6515625e-01
   5.6519531e-01
   5.6523437e-01
   5.6527344e-01
   5.6531250e-01
   5.6535156e-01
   5.6539063e-01
   5.6542969e-01
   5.6546875e-01
   5.6550781e-01
   5.6554688e-01
   5.6558594e-01
   5.6562500e-01
   5.6566406e-01
   5.6570312e-01
   5.6574219e-01
   5.6578125e-01
   5.6582031e-01
   5.6585938e-01
   5.6589844e-01
   5.6593750e-01
   5.6597656e-01
   5.6601563e-01
   5.6605469e-01
   5.6609375e-01
   5.6613281e-01
   5.6617187e-01
   5.6621094e-01
   5.6625000e-01
   5.6628906e-01
   5.6632813e-01
   5.6636719e-01
   5.6640625e-01
   5.6644531e-01
   5.6648438e-01
   5.6652344e-01
   5.6656250e-01
   5.6660156e-01
   5.6664063e-01
   5.6667969e-01
   5.6671875e-01
   5.6675781e-01
   5.6679687e-01
   5.6683594e-01
   5.6687500e-01
   5.6691406e-01
   5.6695313e-01
   5.6699219e-01
   5.6703125e-01
   5.6707031e-01
   5.6710938e-01
   5.6714844e-01
   5.6718750e-01
   5.6722656e-01
   5.6726563e-01
   5.6730469e-01
   5.6734375e-01
   5.6738281e-01
   5.6742187e-01
   5.6746094e-01
   5.6750000e-01
   5.6753906e-01
   5.6757813e-01
   5.6761719e-01
   5.6765625e-01
   5.6769531e-01
   5.6773438e-01
   5.6777344e-01
   5.6781250e-01
   5.6785156e-01
   5.6789062e-01
   5.6792969e-01
   5.6796875e-01
   5.6800781e-01
   5.6804688e-01
   5.6808594e-01
   5.6812500e-01
   5.6816406e-01
   5.6820313e-01
   5.6824219e-01
   5.6828125e-01
   5.6832031e-01
   5.6835938e-01
   5.6839844e-01
   5.6843750e-01
   5.6847656e-01
   5.6851562e-01
   5.6855469e-01
   5.6859375e-01
   5.6863281e-01
   5.6867188e-01
   5.6871094e-01
   5.6875000e-01
   5.6878906e-01
   5.6882813e-01
   5.6886719e-01
   5.6890625e-01
   5.6894531e-01
   5.6898437e-01
   5.6902344e-01
   5.6906250e-01
   5.6910156e-01
   5.6914062e-01
   5.6917969e-01
   5.6921875e-01
   5.6925781e-01
   5.6929688e-01
   5.6933594e-01
   5.6937500e-01
   5.6941406e-01
   5.6945313e-01
   5.6949219e-01
   5.6953125e-01
   5.6957031e-01
   5.6960937e-01
   5.6964844e-01
   5.6968750e-01
   5.6972656e-01
   5.6976563e-01
   5.6980469e-01
   5.6984375e-01
   5.6988281e-01
   5.6992188e-01
   5.6996094e-01
   5.7000000e-01
   5.7003906e-01
   5.7007812e-01
   5.7011719e-01
   5.7015625e-01
   5.7019531e-01
   5.7023437e-01
   5.7027344e-01
   5.7031250e-01
   5.7035156e-01
   5.7039063e-01
   5.7042969e-01
   5.7046875e-01
   5.7050781e-01
   5.7054688e-01
   5.7058594e-01
   5.7062500e-01
   5.7066406e-01
   5.7070312e-01
   5.7074219e-01
   5.7078125e-01
   5.7082031e-01
   5.7085938e-01
   5.7089844e-01
   5.7093750e-01
   5.7097656e-01
   5.7101563e-01
   5.7105469e-01
   5.7109375e-01
   5.7113281e-01
   5.7117188e-01
   5.7121094e-01
   5.7125000e-01
   5.7128906e-01
   5.7132812e-01
   5.7136719e-01
   5.7140625e-01
   5.7144531e-01
   5.7148438e-01
   5.7152344e-01
   5.7156250e-01
   5.7160156e-01
   5.7164063e-01
   5.7167969e-01
   5.7171875e-01
   5.7175781e-01
   5.7179687e-01
   5.7183594e-01
   5.7187500e-01
   5.7191406e-01
   5.7195313e-01
   5.7199219e-01
   5.7203125e-01
   5.7207031e-01
   5.7210938e-01
   5.7214844e-01
   5.7218750e-01
   5.7222656e-01
   5.7226563e-01
   5.7230469e-01
   5.7234375e-01
   5.7238281e-01
   5.7242187e-01
   5.7246094e-01
   5.7250000e-01
   5.7253906e-01
   5.7257813e-01
   5.7261719e-01
   5.7265625e-01
   5.7269531e-01
   5.7273438e-01
   5.7277344e-01
   5.7281250e-01
   5.7285156e-01
   5.7289062e-01
   5.7292969e-01
   5.7296875e-01
   5.7300781e-01
   5.7304687e-01
   5.7308594e-01
   5.7312500e-01
   5.7316406e-01
   5.7320313e-01
   5.7324219e-01
   5.7328125e-01
   5.7332031e-01
   5.7335938e-01
   5.7339844e-01
   5.7343750e-01
   5.7347656e-01
   5.7351562e-01
   5.7355469e-01
   5.7359375e-01
   5.7363281e-01
   5.7367188e-01
   5.7371094e-01
   5.7375000e-01
   5.7378906e-01
   5.7382813e-01
   5.7386719e-01
   5.7390625e-01
   5.7394531e-01
   5.7398437e-01
   5.7402344e-01
   5.7406250e-01
   5.7410156e-01
   5.7414062e-01
   5.7417969e-01
   5.7421875e-01
   5.7425781e-01
   5.7429688e-01
   5.7433594e-01
   5.7437500e-01
   5.7441406e-01
   5.7445313e-01
   5.7449219e-01
   5.7453125e-01
   5.7457031e-01
   5.7460937e-01
   5.7464844e-01
   5.7468750e-01
   5.7472656e-01
   5.7476563e-01
   5.7480469e-01
   5.7484375e-01
   5.7488281e-01
   5.7492188e-01
   5.7496094e-01
   5.7500000e-01
   5.7503906e-01
   5.7507813e-01
   5.7511719e-01
   5.7515625e-01
   5.7519531e-01
   5.7523437e-01
   5.7527344e-01
   5.7531250e-01
   5.7535156e-01
   5.7539063e-01
   5.7542969e-01
   5.7546875e-01
   5.7550781e-01
   5.7554688e-01
   5.7558594e-01
   5.7562500e-01
   5.7566406e-01
   5.7570312e-01
   5.7574219e-01
   5.7578125e-01
   5.7582031e-01
   5.7585938e-01
   5.7589844e-01
   5.7593750e-01
   5.7597656e-01
   5.7601563e-01
   5.7605469e-01
   5.7609375e-01
   5.7613281e-01
   5.7617188e-01
   5.7621094e-01
   5.7625000e-01
   5.7628906e-01
   5.7632812e-01
   5.7636719e-01
   5.7640625e-01
   5.7644531e-01
   5.7648438e-01
   5.7652344e-01
   5.7656250e-01
   5.7660156e-01
   5.7664063e-01
   5.7667969e-01
   5.7671875e-01
   5.7675781e-01
   5.7679687e-01
   5.7683594e-01
   5.7687500e-01
   5.7691406e-01
   5.7695313e-01
   5.7699219e-01
   5.7703125e-01
   5.7707031e-01
   5.7710938e-01
   5.7714844e-01
   5.7718750e-01
   5.7722656e-01
   5.7726563e-01
   5.7730469e-01
   5.7734375e-01
   5.7738281e-01
   5.7742187e-01
   5.7746094e-01
   5.7750000e-01
   5.7753906e-01
   5.7757813e-01
   5.7761719e-01
   5.7765625e-01
   5.7769531e-01
   5.7773438e-01
   5.7777344e-01
   5.7781250e-01
   5.7785156e-01
   5.7789062e-01
   5.7792969e-01
   5.7796875e-01
   5.7800781e-01
   5.7804687e-01
   5.7808594e-01
   5.7812500e-01
   5.7816406e-01
   5.7820313e-01
   5.7824219e-01
   5.7828125e-01
   5.7832031e-01
   5.7835938e-01
   5.7839844e-01
   5.7843750e-01
   5.7847656e-01
   5.7851562e-01
   5.7855469e-01
   5.7859375e-01
   5.7863281e-01
   5.7867188e-01
   5.7871094e-01
   5.7875000e-01
   5.7878906e-01
   5.7882813e-01
   5.7886719e-01
   5.7890625e-01
   5.7894531e-01
   5.7898438e-01
   5.7902344e-01
   5.7906250e-01
   5.7910156e-01
   5.7914062e-01
   5.7917969e-01
   5.7921875e-01
   5.7925781e-01
   5.7929688e-01
   5.7933594e-01
   5.7937500e-01
   5.7941406e-01
   5.7945313e-01
   5.7949219e-01
   5.7953125e-01
   5.7957031e-01
   5.7960937e-01
   5.7964844e-01
   5.7968750e-01
   5.7972656e-01
   5.7976563e-01
   5.7980469e-01
   5.7984375e-01
   5.7988281e-01
   5.7992188e-01
   5.7996094e-01
   5.8000000e-01
   5.8003906e-01
   5.8007813e-01
   5.8011719e-01
   5.8015625e-01
   5.8019531e-01
   5.8023437e-01
   5.8027344e-01
   5.8031250e-01
   5.8035156e-01
   5.8039063e-01
   5.8042969e-01
   5.8046875e-01
   5.8050781e-01
   5.8054688e-01
   5.8058594e-01
   5.8062500e-01
   5.8066406e-01
   5.8070312e-01
   5.8074219e-01
   5.8078125e-01
   5.8082031e-01
   5.8085938e-01
   5.8089844e-01
   5.8093750e-01
   5.8097656e-01
   5.8101563e-01
   5.8105469e-01
   5.8109375e-01
   5.8113281e-01
   5.8117188e-01
   5.8121094e-01
   5.8125000e-01
   5.8128906e-01
   5.8132812e-01
   5.8136719e-01
   5.8140625e-01
   5.8144531e-01
   5.8148438e-01
   5.8152344e-01
   5.8156250e-01
   5.8160156e-01
   5.8164063e-01
   5.8167969e-01
   5.8171875e-01
   5.8175781e-01
   5.8179687e-01
   5.8183594e-01
   5.8187500e-01
   5.8191406e-01
   5.8195312e-01
   5.8199219e-01
   5.8203125e-01
   5.8207031e-01
   5.8210938e-01
   5.8214844e-01
   5.8218750e-01
   5.8222656e-01
   5.8226563e-01
   5.8230469e-01
   5.8234375e-01
   5.8238281e-01
   5.8242187e-01
   5.8246094e-01
   5.8250000e-01
   5.8253906e-01
   5.8257813e-01
   5.8261719e-01
   5.8265625e-01
   5.8269531e-01
   5.8273438e-01
   5.8277344e-01
   5.8281250e-01
   5.8285156e-01
   5.8289063e-01
   5.8292969e-01
   5.8296875e-01
   5.8300781e-01
   5.8304687e-01
   5.8308594e-01
   5.8312500e-01
   5.8316406e-01
   5.8320313e-01
   5.8324219e-01
   5.8328125e-01
   5.8332031e-01
   5.8335938e-01
   5.8339844e-01
   5.8343750e-01
   5.8347656e-01
   5.8351562e-01
   5.8355469e-01
   5.8359375e-01
   5.8363281e-01
   5.8367188e-01
   5.8371094e-01
   5.8375000e-01
   5.8378906e-01
   5.8382813e-01
   5.8386719e-01
   5.8390625e-01
   5.8394531e-01
   5.8398438e-01
   5.8402344e-01
   5.8406250e-01
   5.8410156e-01
   5.8414062e-01
   5.8417969e-01
   5.8421875e-01
   5.8425781e-01
   5.8429688e-01
   5.8433594e-01
   5.8437500e-01
   5.8441406e-01
   5.8445313e-01
   5.8449219e-01
   5.8453125e-01
   5.8457031e-01
   5.8460937e-01
   5.8464844e-01
   5.8468750e-01
   5.8472656e-01
   5.8476563e-01
   5.8480469e-01
   5.8484375e-01
   5.8488281e-01
   5.8492188e-01
   5.8496094e-01
   5.8500000e-01
   5.8503906e-01
   5.8507813e-01
   5.8511719e-01
   5.8515625e-01
   5.8519531e-01
   5.8523437e-01
   5.8527344e-01
   5.8531250e-01
   5.8535156e-01
   5.8539063e-01
   5.8542969e-01
   5.8546875e-01
   5.8550781e-01
   5.8554688e-01
   5.8558594e-01
   5.8562500e-01
   5.8566406e-01
   5.8570312e-01
   5.8574219e-01
   5.8578125e-01
   5.8582031e-01
   5.8585937e-01
   5.8589844e-01
   5.8593750e-01
   5.8597656e-01
   5.8601563e-01
   5.8605469e-01
   5.8609375e-01
   5.8613281e-01
   5.8617188e-01
   5.8621094e-01
   5.8625000e-01
   5.8628906e-01
   5.8632812e-01
   5.8636719e-01
   5.8640625e-01
   5.8644531e-01
   5.8648438e-01
   5.8652344e-01
   5.8656250e-01
   5.8660156e-01
   5.8664063e-01
   5.8667969e-01
   5.8671875e-01
   5.8675781e-01
   5.8679688e-01
   5.8683594e-01
   5.8687500e-01
   5.8691406e-01
   5.8695312e-01
   5.8699219e-01
   5.8703125e-01
   5.8707031e-01
   5.8710938e-01
   5.8714844e-01
   5.8718750e-01
   5.8722656e-01
   5.8726563e-01
   5.8730469e-01
   5.8734375e-01
   5.8738281e-01
   5.8742187e-01
   5.8746094e-01
   5.8750000e-01
   5.8753906e-01
   5.8757813e-01
   5.8761719e-01
   5.8765625e-01
   5.8769531e-01
   5.8773438e-01
   5.8777344e-01
   5.8781250e-01
   5.8785156e-01
   5.8789063e-01
   5.8792969e-01
   5.8796875e-01
   5.8800781e-01
   5.8804687e-01
   5.8808594e-01
   5.8812500e-01
   5.8816406e-01
   5.8820313e-01
   5.8824219e-01
   5.8828125e-01
   5.8832031e-01
   5.8835938e-01
   5.8839844e-01
   5.8843750e-01
   5.8847656e-01
   5.8851562e-01
   5.8855469e-01
   5.8859375e-01
   5.8863281e-01
   5.8867188e-01
   5.8871094e-01
   5.8875000e-01
   5.8878906e-01
   5.8882813e-01
   5.8886719e-01
   5.8890625e-01
   5.8894531e-01
   5.8898438e-01
   5.8902344e-01
   5.8906250e-01
   5.8910156e-01
   5.8914062e-01
   5.8917969e-01
   5.8921875e-01
   5.8925781e-01
   5.8929688e-01
   5.8933594e-01
   5.8937500e-01
   5.8941406e-01
   5.8945313e-01
   5.8949219e-01
   5.8953125e-01
   5.8957031e-01
   5.8960937e-01
   5.8964844e-01
   5.8968750e-01
   5.8972656e-01
   5.8976562e-01
   5.8980469e-01
   5.8984375e-01
   5.8988281e-01
   5.8992188e-01
   5.8996094e-01
   5.9000000e-01
   5.9003906e-01
   5.9007813e-01
   5.9011719e-01
   5.9015625e-01
   5.9019531e-01
   5.9023437e-01
   5.9027344e-01
   5.9031250e-01
   5.9035156e-01
   5.9039063e-01
   5.9042969e-01
   5.9046875e-01
   5.9050781e-01
   5.9054688e-01
   5.9058594e-01
   5.9062500e-01
   5.9066406e-01
   5.9070313e-01
   5.9074219e-01
   5.9078125e-01
   5.9082031e-01
   5.9085937e-01
   5.9089844e-01
   5.9093750e-01
   5.9097656e-01
   5.9101563e-01
   5.9105469e-01
   5.9109375e-01
   5.9113281e-01
   5.9117188e-01
   5.9121094e-01
   5.9125000e-01
   5.9128906e-01
   5.9132812e-01
   5.9136719e-01
   5.9140625e-01
   5.9144531e-01
   5.9148438e-01
   5.9152344e-01
   5.9156250e-01
   5.9160156e-01
   5.9164063e-01
   5.9167969e-01
   5.9171875e-01
   5.9175781e-01
   5.9179688e-01
   5.9183594e-01
   5.9187500e-01
   5.9191406e-01
   5.9195312e-01
   5.9199219e-01
   5.9203125e-01
   5.9207031e-01
   5.9210938e-01
   5.9214844e-01
   5.9218750e-01
   5.9222656e-01
   5.9226563e-01
   5.9230469e-01
   5.9234375e-01
   5.9238281e-01
   5.9242187e-01
   5.9246094e-01
   5.9250000e-01
   5.9253906e-01
   5.9257813e-01
   5.9261719e-01
   5.9265625e-01
   5.9269531e-01
   5.9273438e-01
   5.9277344e-01
   5.9281250e-01
   5.9285156e-01
   5.9289063e-01
   5.9292969e-01
   5.9296875e-01
   5.9300781e-01
   5.9304687e-01
   5.9308594e-01
   5.9312500e-01
   5.9316406e-01
   5.9320313e-01
   5.9324219e-01
   5.9328125e-01
   5.9332031e-01
   5.9335938e-01
   5.9339844e-01
   5.9343750e-01
   5.9347656e-01
   5.9351562e-01
   5.9355469e-01
   5.9359375e-01
   5.9363281e-01
   5.9367187e-01
   5.9371094e-01
   5.9375000e-01
   5.9378906e-01
   5.9382813e-01
   5.9386719e-01
   5.9390625e-01
   5.9394531e-01
   5.9398438e-01
   5.9402344e-01
   5.9406250e-01
   5.9410156e-01
   5.9414062e-01
   5.9417969e-01
   5.9421875e-01
   5.9425781e-01
   5.9429688e-01
   5.9433594e-01
   5.9437500e-01
   5.9441406e-01
   5.9445313e-01
   5.9449219e-01
   5.9453125e-01
   5.9457031e-01
   5.9460938e-01
   5.9464844e-01
   5.9468750e-01
   5.9472656e-01
   5.9476562e-01
   5.9480469e-01
   5.9484375e-01
   5.9488281e-01
   5.9492188e-01
   5.9496094e-01
   5.9500000e-01
   5.9503906e-01
   5.9507813e-01
   5.9511719e-01
   5.9515625e-01
   5.9519531e-01
   5.9523437e-01
   5.9527344e-01
   5.9531250e-01
   5.9535156e-01
   5.9539063e-01
   5.9542969e-01
   5.9546875e-01
   5.9550781e-01
   5.9554688e-01
   5.9558594e-01
   5.9562500e-01
   5.9566406e-01
   5.9570313e-01
   5.9574219e-01
   5.9578125e-01
   5.9582031e-01
   5.9585937e-01
   5.9589844e-01
   5.9593750e-01
   5.9597656e-01
   5.9601563e-01
   5.9605469e-01
   5.9609375e-01
   5.9613281e-01
   5.9617188e-01
   5.9621094e-01
   5.9625000e-01
   5.9628906e-01
   5.9632812e-01
   5.9636719e-01
   5.9640625e-01
   5.9644531e-01
   5.9648438e-01
   5.9652344e-01
   5.9656250e-01
   5.9660156e-01
   5.9664063e-01
   5.9667969e-01
   5.9671875e-01
   5.9675781e-01
   5.9679688e-01
   5.9683594e-01
   5.9687500e-01
   5.9691406e-01
   5.9695312e-01
   5.9699219e-01
   5.9703125e-01
   5.9707031e-01
   5.9710938e-01
   5.9714844e-01
   5.9718750e-01
   5.9722656e-01
   5.9726563e-01
   5.9730469e-01
   5.9734375e-01
   5.9738281e-01
   5.9742187e-01
   5.9746094e-01
   5.9750000e-01
   5.9753906e-01
   5.9757812e-01
   5.9761719e-01
   5.9765625e-01
   5.9769531e-01
   5.9773438e-01
   5.9777344e-01
   5.9781250e-01
   5.9785156e-01
   5.9789063e-01
   5.9792969e-01
   5.9796875e-01
   5.9800781e-01
   5.9804687e-01
   5.9808594e-01
   5.9812500e-01
   5.9816406e-01
   5.9820313e-01
   5.9824219e-01
   5.9828125e-01
   5.9832031e-01
   5.9835938e-01
   5.9839844e-01
   5.9843750e-01
   5.9847656e-01
   5.9851563e-01
   5.9855469e-01
   5.9859375e-01
   5.9863281e-01
   5.9867187e-01
   5.9871094e-01
   5.9875000e-01
   5.9878906e-01
   5.9882813e-01
   5.9886719e-01
   5.9890625e-01
   5.9894531e-01
   5.9898438e-01
   5.9902344e-01
   5.9906250e-01
   5.9910156e-01
   5.9914062e-01
   5.9917969e-01
   5.9921875e-01
   5.9925781e-01
   5.9929688e-01
   5.9933594e-01
   5.9937500e-01
   5.9941406e-01
   5.9945313e-01
   5.9949219e-01
   5.9953125e-01
   5.9957031e-01
   5.9960938e-01
   5.9964844e-01
   5.9968750e-01
   5.9972656e-01
   5.9976562e-01
   5.9980469e-01
   5.9984375e-01
   5.9988281e-01
   5.9992188e-01
   5.9996094e-01
   6.0000000e-01
   6.0003906e-01
   6.0007813e-01
   6.0011719e-01
   6.0015625e-01
   6.0019531e-01
   6.0023437e-01
   6.0027344e-01
   6.0031250e-01
   6.0035156e-01
   6.0039062e-01
   6.0042969e-01
   6.0046875e-01
   6.0050781e-01
   6.0054687e-01
   6.0058594e-01
   6.0062500e-01
   6.0066406e-01
   6.0070313e-01
   6.0074219e-01
   6.0078125e-01
   6.0082031e-01
   6.0085937e-01
   6.0089844e-01
   6.0093750e-01
   6.0097656e-01
   6.0101562e-01
   6.0105469e-01
   6.0109375e-01
   6.0113281e-01
   6.0117188e-01
   6.0121094e-01
   6.0125000e-01
   6.0128906e-01
   6.0132812e-01
   6.0136719e-01
   6.0140625e-01
   6.0144531e-01
   6.0148437e-01
   6.0152344e-01
   6.0156250e-01
   6.0160156e-01
   6.0164062e-01
   6.0167969e-01
   6.0171875e-01
   6.0175781e-01
   6.0179688e-01
   6.0183594e-01
   6.0187500e-01
   6.0191406e-01
   6.0195312e-01
   6.0199219e-01
   6.0203125e-01
   6.0207031e-01
   6.0210937e-01
   6.0214844e-01
   6.0218750e-01
   6.0222656e-01
   6.0226563e-01
   6.0230469e-01
   6.0234375e-01
   6.0238281e-01
   6.0242188e-01
   6.0246094e-01
   6.0250000e-01
   6.0253906e-01
   6.0257812e-01
   6.0261719e-01
   6.0265625e-01
   6.0269531e-01
   6.0273437e-01
   6.0277344e-01
   6.0281250e-01
   6.0285156e-01
   6.0289063e-01
   6.0292969e-01
   6.0296875e-01
   6.0300781e-01
   6.0304687e-01
   6.0308594e-01
   6.0312500e-01
   6.0316406e-01
   6.0320312e-01
   6.0324219e-01
   6.0328125e-01
   6.0332031e-01
   6.0335938e-01
   6.0339844e-01
   6.0343750e-01
   6.0347656e-01
   6.0351563e-01
   6.0355469e-01
   6.0359375e-01
   6.0363281e-01
   6.0367187e-01
   6.0371094e-01
   6.0375000e-01
   6.0378906e-01
   6.0382812e-01
   6.0386719e-01
   6.0390625e-01
   6.0394531e-01
   6.0398438e-01
   6.0402344e-01
   6.0406250e-01
   6.0410156e-01
   6.0414062e-01
   6.0417969e-01
   6.0421875e-01
   6.0425781e-01
   6.0429687e-01
   6.0433594e-01
   6.0437500e-01
   6.0441406e-01
   6.0445312e-01
   6.0449219e-01
   6.0453125e-01
   6.0457031e-01
   6.0460938e-01
   6.0464844e-01
   6.0468750e-01
   6.0472656e-01
   6.0476562e-01
   6.0480469e-01
   6.0484375e-01
   6.0488281e-01
   6.0492187e-01
   6.0496094e-01
   6.0500000e-01
   6.0503906e-01
   6.0507813e-01
   6.0511719e-01
   6.0515625e-01
   6.0519531e-01
   6.0523437e-01
   6.0527344e-01
   6.0531250e-01
   6.0535156e-01
   6.0539062e-01
   6.0542969e-01
   6.0546875e-01
   6.0550781e-01
   6.0554687e-01
   6.0558594e-01
   6.0562500e-01
   6.0566406e-01
   6.0570313e-01
   6.0574219e-01
   6.0578125e-01
   6.0582031e-01
   6.0585937e-01
   6.0589844e-01
   6.0593750e-01
   6.0597656e-01
   6.0601562e-01
   6.0605469e-01
   6.0609375e-01
   6.0613281e-01
   6.0617188e-01
   6.0621094e-01
   6.0625000e-01
   6.0628906e-01
   6.0632813e-01
   6.0636719e-01
   6.0640625e-01
   6.0644531e-01
   6.0648437e-01
   6.0652344e-01
   6.0656250e-01
   6.0660156e-01
   6.0664062e-01
   6.0667969e-01
   6.0671875e-01
   6.0675781e-01
   6.0679688e-01
   6.0683594e-01
   6.0687500e-01
   6.0691406e-01
   6.0695312e-01
   6.0699219e-01
   6.0703125e-01
   6.0707031e-01
   6.0710937e-01
   6.0714844e-01
   6.0718750e-01
   6.0722656e-01
   6.0726563e-01
   6.0730469e-01
   6.0734375e-01
   6.0738281e-01
   6.0742188e-01
   6.0746094e-01
   6.0750000e-01
   6.0753906e-01
   6.0757812e-01
   6.0761719e-01
   6.0765625e-01
   6.0769531e-01
   6.0773437e-01
   6.0777344e-01
   6.0781250e-01
   6.0785156e-01
   6.0789063e-01
   6.0792969e-01
   6.0796875e-01
   6.0800781e-01
   6.0804687e-01
   6.0808594e-01
   6.0812500e-01
   6.0816406e-01
   6.0820312e-01
   6.0824219e-01
   6.0828125e-01
   6.0832031e-01
   6.0835937e-01
   6.0839844e-01
   6.0843750e-01
   6.0847656e-01
   6.0851563e-01
   6.0855469e-01
   6.0859375e-01
   6.0863281e-01
   6.0867187e-01
   6.0871094e-01
   6.0875000e-01
   6.0878906e-01
   6.0882812e-01
   6.0886719e-01
   6.0890625e-01
   6.0894531e-01
   6.0898438e-01
   6.0902344e-01
   6.0906250e-01
   6.0910156e-01
   6.0914062e-01
   6.0917969e-01
   6.0921875e-01
   6.0925781e-01
   6.0929687e-01
   6.0933594e-01
   6.0937500e-01
   6.0941406e-01
   6.0945312e-01
   6.0949219e-01
   6.0953125e-01
   6.0957031e-01
   6.0960938e-01
   6.0964844e-01
   6.0968750e-01
   6.0972656e-01
   6.0976562e-01
   6.0980469e-01
   6.0984375e-01
   6.0988281e-01
   6.0992187e-01
   6.0996094e-01
   6.1000000e-01
   6.1003906e-01
   6.1007813e-01
   6.1011719e-01
   6.1015625e-01
   6.1019531e-01
   6.1023438e-01
   6.1027344e-01
   6.1031250e-01
   6.1035156e-01
   6.1039062e-01
   6.1042969e-01
   6.1046875e-01
   6.1050781e-01
   6.1054687e-01
   6.1058594e-01
   6.1062500e-01
   6.1066406e-01
   6.1070313e-01
   6.1074219e-01
   6.1078125e-01
   6.1082031e-01
   6.1085937e-01
   6.1089844e-01
   6.1093750e-01
   6.1097656e-01
   6.1101562e-01
   6.1105469e-01
   6.1109375e-01
   6.1113281e-01
   6.1117188e-01
   6.1121094e-01
   6.1125000e-01
   6.1128906e-01
   6.1132813e-01
   6.1136719e-01
   6.1140625e-01
   6.1144531e-01
   6.1148437e-01
   6.1152344e-01
   6.1156250e-01
   6.1160156e-01
   6.1164062e-01
   6.1167969e-01
   6.1171875e-01
   6.1175781e-01
   6.1179688e-01
   6.1183594e-01
   6.1187500e-01
   6.1191406e-01
   6.1195312e-01
   6.1199219e-01
   6.1203125e-01
   6.1207031e-01
   6.1210937e-01
   6.1214844e-01
   6.1218750e-01
   6.1222656e-01
   6.1226562e-01
   6.1230469e-01
   6.1234375e-01
   6.1238281e-01
   6.1242188e-01
   6.1246094e-01
   6.1250000e-01
   6.1253906e-01
   6.1257812e-01
   6.1261719e-01
   6.1265625e-01
   6.1269531e-01
   6.1273437e-01
   6.1277344e-01
   6.1281250e-01
   6.1285156e-01
   6.1289063e-01
   6.1292969e-01
   6.1296875e-01
   6.1300781e-01
   6.1304687e-01
   6.1308594e-01
   6.1312500e-01
   6.1316406e-01
   6.1320312e-01
   6.1324219e-01
   6.1328125e-01
   6.1332031e-01
   6.1335937e-01
   6.1339844e-01
   6.1343750e-01
   6.1347656e-01
   6.1351563e-01
   6.1355469e-01
   6.1359375e-01
   6.1363281e-01
   6.1367187e-01
   6.1371094e-01
   6.1375000e-01
   6.1378906e-01
   6.1382812e-01
   6.1386719e-01
   6.1390625e-01
   6.1394531e-01
   6.1398438e-01
   6.1402344e-01
   6.1406250e-01
   6.1410156e-01
   6.1414063e-01
   6.1417969e-01
   6.1421875e-01
   6.1425781e-01
   6.1429687e-01
   6.1433594e-01
   6.1437500e-01
   6.1441406e-01
   6.1445312e-01
   6.1449219e-01
   6.1453125e-01
   6.1457031e-01
   6.1460938e-01
   6.1464844e-01
   6.1468750e-01
   6.1472656e-01
   6.1476562e-01
   6.1480469e-01
   6.1484375e-01
   6.1488281e-01
   6.1492187e-01
   6.1496094e-01
   6.1500000e-01
   6.1503906e-01
   6.1507813e-01
   6.1511719e-01
   6.1515625e-01
   6.1519531e-01
   6.1523438e-01
   6.1527344e-01
   6.1531250e-01
   6.1535156e-01
   6.1539062e-01
   6.1542969e-01
   6.1546875e-01
   6.1550781e-01
   6.1554687e-01
   6.1558594e-01
   6.1562500e-01
   6.1566406e-01
   6.1570313e-01
   6.1574219e-01
   6.1578125e-01
   6.1582031e-01
   6.1585937e-01
   6.1589844e-01
   6.1593750e-01
   6.1597656e-01
   6.1601562e-01
   6.1605469e-01
   6.1609375e-01
   6.1613281e-01
   6.1617187e-01
   6.1621094e-01
   6.1625000e-01
   6.1628906e-01
   6.1632813e-01
   6.1636719e-01
   6.1640625e-01
   6.1644531e-01
   6.1648437e-01
   6.1652344e-01
   6.1656250e-01
   6.1660156e-01
   6.1664062e-01
   6.1667969e-01
   6.1671875e-01
   6.1675781e-01
   6.1679688e-01
   6.1683594e-01
   6.1687500e-01
   6.1691406e-01
   6.1695312e-01
   6.1699219e-01
   6.1703125e-01
   6.1707031e-01
   6.1710937e-01
   6.1714844e-01
   6.1718750e-01
   6.1722656e-01
   6.1726562e-01
   6.1730469e-01
   6.1734375e-01
   6.1738281e-01
   6.1742188e-01
   6.1746094e-01
   6.1750000e-01
   6.1753906e-01
   6.1757812e-01
   6.1761719e-01
   6.1765625e-01
   6.1769531e-01
   6.1773437e-01
   6.1777344e-01
   6.1781250e-01
   6.1785156e-01
   6.1789063e-01
   6.1792969e-01
   6.1796875e-01
   6.1800781e-01
   6.1804688e-01
   6.1808594e-01
   6.1812500e-01
   6.1816406e-01
   6.1820312e-01
   6.1824219e-01
   6.1828125e-01
   6.1832031e-01
   6.1835937e-01
   6.1839844e-01
   6.1843750e-01
   6.1847656e-01
   6.1851563e-01
   6.1855469e-01
   6.1859375e-01
   6.1863281e-01
   6.1867187e-01
   6.1871094e-01
   6.1875000e-01
   6.1878906e-01
   6.1882812e-01
   6.1886719e-01
   6.1890625e-01
   6.1894531e-01
   6.1898438e-01
   6.1902344e-01
   6.1906250e-01
   6.1910156e-01
   6.1914063e-01
   6.1917969e-01
   6.1921875e-01
   6.1925781e-01
   6.1929687e-01
   6.1933594e-01
   6.1937500e-01
   6.1941406e-01
   6.1945312e-01
   6.1949219e-01
   6.1953125e-01
   6.1957031e-01
   6.1960938e-01
   6.1964844e-01
   6.1968750e-01
   6.1972656e-01
   6.1976562e-01
   6.1980469e-01
   6.1984375e-01
   6.1988281e-01
   6.1992187e-01
   6.1996094e-01
   6.2000000e-01
   6.2003906e-01
   6.2007812e-01
   6.2011719e-01
   6.2015625e-01
   6.2019531e-01
   6.2023438e-01
   6.2027344e-01
   6.2031250e-01
   6.2035156e-01
   6.2039062e-01
   6.2042969e-01
   6.2046875e-01
   6.2050781e-01
   6.2054687e-01
   6.2058594e-01
   6.2062500e-01
   6.2066406e-01
   6.2070313e-01
   6.2074219e-01
   6.2078125e-01
   6.2082031e-01
   6.2085937e-01
   6.2089844e-01
   6.2093750e-01
   6.2097656e-01
   6.2101562e-01
   6.2105469e-01
   6.2109375e-01
   6.2113281e-01
   6.2117187e-01
   6.2121094e-01
   6.2125000e-01
   6.2128906e-01
   6.2132813e-01
   6.2136719e-01
   6.2140625e-01
   6.2144531e-01
   6.2148437e-01
   6.2152344e-01
   6.2156250e-01
   6.2160156e-01
   6.2164062e-01
   6.2167969e-01
   6.2171875e-01
   6.2175781e-01
   6.2179688e-01
   6.2183594e-01
   6.2187500e-01
   6.2191406e-01
   6.2195313e-01
   6.2199219e-01
   6.2203125e-01
   6.2207031e-01
   6.2210937e-01
   6.2214844e-01
   6.2218750e-01
   6.2222656e-01
   6.2226562e-01
   6.2230469e-01
   6.2234375e-01
   6.2238281e-01
   6.2242188e-01
   6.2246094e-01
   6.2250000e-01
   6.2253906e-01
   6.2257812e-01
   6.2261719e-01
   6.2265625e-01
   6.2269531e-01
   6.2273437e-01
   6.2277344e-01
   6.2281250e-01
   6.2285156e-01
   6.2289063e-01
   6.2292969e-01
   6.2296875e-01
   6.2300781e-01
   6.2304688e-01
   6.2308594e-01
   6.2312500e-01
   6.2316406e-01
   6.2320312e-01
   6.2324219e-01
   6.2328125e-01
   6.2332031e-01
   6.2335937e-01
   6.2339844e-01
   6.2343750e-01
   6.2347656e-01
   6.2351563e-01
   6.2355469e-01
   6.2359375e-01
   6.2363281e-01
   6.2367187e-01
   6.2371094e-01
   6.2375000e-01
   6.2378906e-01
   6.2382812e-01
   6.2386719e-01
   6.2390625e-01
   6.2394531e-01
   6.2398438e-01
   6.2402344e-01
   6.2406250e-01
   6.2410156e-01
   6.2414063e-01
   6.2417969e-01
   6.2421875e-01
   6.2425781e-01
   6.2429687e-01
   6.2433594e-01
   6.2437500e-01
   6.2441406e-01
   6.2445312e-01
   6.2449219e-01
   6.2453125e-01
   6.2457031e-01
   6.2460938e-01
   6.2464844e-01
   6.2468750e-01
   6.2472656e-01
   6.2476562e-01
   6.2480469e-01
   6.2484375e-01
   6.2488281e-01
   6.2492187e-01
   6.2496094e-01
   6.2500000e-01
   6.2503906e-01
   6.2507812e-01
   6.2511719e-01
   6.2515625e-01
   6.2519531e-01
   6.2523438e-01
   6.2527344e-01
   6.2531250e-01
   6.2535156e-01
   6.2539062e-01
   6.2542969e-01
   6.2546875e-01
   6.2550781e-01
   6.2554687e-01
   6.2558594e-01
   6.2562500e-01
   6.2566406e-01
   6.2570313e-01
   6.2574219e-01
   6.2578125e-01
   6.2582031e-01
   6.2585938e-01
   6.2589844e-01
   6.2593750e-01
   6.2597656e-01
   6.2601562e-01
   6.2605469e-01
   6.2609375e-01
   6.2613281e-01
   6.2617187e-01
   6.2621094e-01
   6.2625000e-01
   6.2628906e-01
   6.2632813e-01
   6.2636719e-01
   6.2640625e-01
   6.2644531e-01
   6.2648437e-01
   6.2652344e-01
   6.2656250e-01
   6.2660156e-01
   6.2664062e-01
   6.2667969e-01
   6.2671875e-01
   6.2675781e-01
   6.2679688e-01
   6.2683594e-01
   6.2687500e-01
   6.2691406e-01
   6.2695313e-01
   6.2699219e-01
   6.2703125e-01
   6.2707031e-01
   6.2710937e-01
   6.2714844e-01
   6.2718750e-01
   6.2722656e-01
   6.2726562e-01
   6.2730469e-01
   6.2734375e-01
   6.2738281e-01
   6.2742188e-01
   6.2746094e-01
   6.2750000e-01
   6.2753906e-01
   6.2757812e-01
   6.2761719e-01
   6.2765625e-01
   6.2769531e-01
   6.2773437e-01
   6.2777344e-01
   6.2781250e-01
   6.2785156e-01
   6.2789063e-01
   6.2792969e-01
   6.2796875e-01
   6.2800781e-01
   6.2804688e-01
   6.2808594e-01
   6.2812500e-01
   6.2816406e-01
   6.2820312e-01
   6.2824219e-01
   6.2828125e-01
   6.2832031e-01
   6.2835937e-01
   6.2839844e-01
   6.2843750e-01
   6.2847656e-01
   6.2851563e-01
   6.2855469e-01
   6.2859375e-01
   6.2863281e-01
   6.2867187e-01
   6.2871094e-01
   6.2875000e-01
   6.2878906e-01
   6.2882812e-01
   6.2886719e-01
   6.2890625e-01
   6.2894531e-01
   6.2898437e-01
   6.2902344e-01
   6.2906250e-01
   6.2910156e-01
   6.2914063e-01
   6.2917969e-01
   6.2921875e-01
   6.2925781e-01
   6.2929687e-01
   6.2933594e-01
   6.2937500e-01
   6.2941406e-01
   6.2945312e-01
   6.2949219e-01
   6.2953125e-01
   6.2957031e-01
   6.2960938e-01
   6.2964844e-01
   6.2968750e-01
   6.2972656e-01
   6.2976563e-01
   6.2980469e-01
   6.2984375e-01
   6.2988281e-01
   6.2992187e-01
   6.2996094e-01
   6.3000000e-01
   6.3003906e-01
   6.3007812e-01
   6.3011719e-01
   6.3015625e-01
   6.3019531e-01
   6.3023438e-01
   6.3027344e-01
   6.3031250e-01
   6.3035156e-01
   6.3039062e-01
   6.3042969e-01
   6.3046875e-01
   6.3050781e-01
   6.3054687e-01
   6.3058594e-01
   6.3062500e-01
   6.3066406e-01
   6.3070313e-01
   6.3074219e-01
   6.3078125e-01
   6.3082031e-01
   6.3085938e-01
   6.3089844e-01
   6.3093750e-01
   6.3097656e-01
   6.3101562e-01
   6.3105469e-01
   6.3109375e-01
   6.3113281e-01
   6.3117187e-01
   6.3121094e-01
   6.3125000e-01
   6.3128906e-01
   6.3132813e-01
   6.3136719e-01
   6.3140625e-01
   6.3144531e-01
   6.3148437e-01
   6.3152344e-01
   6.3156250e-01
   6.3160156e-01
   6.3164062e-01
   6.3167969e-01
   6.3171875e-01
   6.3175781e-01
   6.3179688e-01
   6.3183594e-01
   6.3187500e-01
   6.3191406e-01
   6.3195313e-01
   6.3199219e-01
   6.3203125e-01
   6.3207031e-01
   6.3210937e-01
   6.3214844e-01
   6.3218750e-01
   6.3222656e-01
   6.3226562e-01
   6.3230469e-01
   6.3234375e-01
   6.3238281e-01
   6.3242188e-01
   6.3246094e-01
   6.3250000e-01
   6.3253906e-01
   6.3257812e-01
   6.3261719e-01
   6.3265625e-01
   6.3269531e-01
   6.3273437e-01
   6.3277344e-01
   6.3281250e-01
   6.3285156e-01
   6.3289062e-01
   6.3292969e-01
   6.3296875e-01
   6.3300781e-01
   6.3304688e-01
   6.3308594e-01
   6.3312500e-01
   6.3316406e-01
   6.3320312e-01
   6.3324219e-01
   6.3328125e-01
   6.3332031e-01
   6.3335937e-01
   6.3339844e-01
   6.3343750e-01
   6.3347656e-01
   6.3351563e-01
   6.3355469e-01
   6.3359375e-01
   6.3363281e-01
   6.3367188e-01
   6.3371094e-01
   6.3375000e-01
   6.3378906e-01
   6.3382812e-01
   6.3386719e-01
   6.3390625e-01
   6.3394531e-01
   6.3398437e-01
   6.3402344e-01
   6.3406250e-01
   6.3410156e-01
   6.3414063e-01
   6.3417969e-01
   6.3421875e-01
   6.3425781e-01
   6.3429687e-01
   6.3433594e-01
   6.3437500e-01
   6.3441406e-01
   6.3445312e-01
   6.3449219e-01
   6.3453125e-01
   6.3457031e-01
   6.3460937e-01
   6.3464844e-01
   6.3468750e-01
   6.3472656e-01
   6.3476563e-01
   6.3480469e-01
   6.3484375e-01
   6.3488281e-01
   6.3492187e-01
   6.3496094e-01
   6.3500000e-01
   6.3503906e-01
   6.3507812e-01
   6.3511719e-01
   6.3515625e-01
   6.3519531e-01
   6.3523438e-01
   6.3527344e-01
   6.3531250e-01
   6.3535156e-01
   6.3539062e-01
   6.3542969e-01
   6.3546875e-01
   6.3550781e-01
   6.3554687e-01
   6.3558594e-01
   6.3562500e-01
   6.3566406e-01
   6.3570313e-01
   6.3574219e-01
   6.3578125e-01
   6.3582031e-01
   6.3585938e-01
   6.3589844e-01
   6.3593750e-01
   6.3597656e-01
   6.3601562e-01
   6.3605469e-01
   6.3609375e-01
   6.3613281e-01
   6.3617187e-01
   6.3621094e-01
   6.3625000e-01
   6.3628906e-01
   6.3632813e-01
   6.3636719e-01
   6.3640625e-01
   6.3644531e-01
   6.3648437e-01
   6.3652344e-01
   6.3656250e-01
   6.3660156e-01
   6.3664062e-01
   6.3667969e-01
   6.3671875e-01
   6.3675781e-01
   6.3679687e-01
   6.3683594e-01
   6.3687500e-01
   6.3691406e-01
   6.3695313e-01
   6.3699219e-01
   6.3703125e-01
   6.3707031e-01
   6.3710937e-01
   6.3714844e-01
   6.3718750e-01
   6.3722656e-01
   6.3726562e-01
   6.3730469e-01
   6.3734375e-01
   6.3738281e-01
   6.3742188e-01
   6.3746094e-01
   6.3750000e-01
   6.3753906e-01
   6.3757813e-01
   6.3761719e-01
   6.3765625e-01
   6.3769531e-01
   6.3773437e-01
   6.3777344e-01
   6.3781250e-01
   6.3785156e-01
   6.3789062e-01
   6.3792969e-01
   6.3796875e-01
   6.3800781e-01
   6.3804688e-01
   6.3808594e-01
   6.3812500e-01
   6.3816406e-01
   6.3820312e-01
   6.3824219e-01
   6.3828125e-01
   6.3832031e-01
   6.3835937e-01
   6.3839844e-01
   6.3843750e-01
   6.3847656e-01
   6.3851562e-01
   6.3855469e-01
   6.3859375e-01
   6.3863281e-01
   6.3867188e-01
   6.3871094e-01
   6.3875000e-01
   6.3878906e-01
   6.3882812e-01
   6.3886719e-01
   6.3890625e-01
   6.3894531e-01
   6.3898437e-01
   6.3902344e-01
   6.3906250e-01
   6.3910156e-01
   6.3914063e-01
   6.3917969e-01
   6.3921875e-01
   6.3925781e-01
   6.3929687e-01
   6.3933594e-01
   6.3937500e-01
   6.3941406e-01
   6.3945312e-01
   6.3949219e-01
   6.3953125e-01
   6.3957031e-01
   6.3960938e-01
   6.3964844e-01
   6.3968750e-01
   6.3972656e-01
   6.3976563e-01
   6.3980469e-01
   6.3984375e-01
   6.3988281e-01
   6.3992187e-01
   6.3996094e-01
   6.4000000e-01
   6.4003906e-01
   6.4007812e-01
   6.4011719e-01
   6.4015625e-01
   6.4019531e-01
   6.4023438e-01
   6.4027344e-01
   6.4031250e-01
   6.4035156e-01
   6.4039062e-01
   6.4042969e-01
   6.4046875e-01
   6.4050781e-01
   6.4054687e-01
   6.4058594e-01
   6.4062500e-01
   6.4066406e-01
   6.4070312e-01
   6.4074219e-01
   6.4078125e-01
   6.4082031e-01
   6.4085938e-01
   6.4089844e-01
   6.4093750e-01
   6.4097656e-01
   6.4101562e-01
   6.4105469e-01
   6.4109375e-01
   6.4113281e-01
   6.4117187e-01
   6.4121094e-01
   6.4125000e-01
   6.4128906e-01
   6.4132813e-01
   6.4136719e-01
   6.4140625e-01
   6.4144531e-01
   6.4148438e-01
   6.4152344e-01
   6.4156250e-01
   6.4160156e-01
   6.4164062e-01
   6.4167969e-01
   6.4171875e-01
   6.4175781e-01
   6.4179687e-01
   6.4183594e-01
   6.4187500e-01
   6.4191406e-01
   6.4195313e-01
   6.4199219e-01
   6.4203125e-01
   6.4207031e-01
   6.4210937e-01
   6.4214844e-01
   6.4218750e-01
   6.4222656e-01
   6.4226562e-01
   6.4230469e-01
   6.4234375e-01
   6.4238281e-01
   6.4242187e-01
   6.4246094e-01
   6.4250000e-01
   6.4253906e-01
   6.4257813e-01
   6.4261719e-01
   6.4265625e-01
   6.4269531e-01
   6.4273437e-01
   6.4277344e-01
   6.4281250e-01
   6.4285156e-01
   6.4289062e-01
   6.4292969e-01
   6.4296875e-01
   6.4300781e-01
   6.4304688e-01
   6.4308594e-01
   6.4312500e-01
   6.4316406e-01
   6.4320312e-01
   6.4324219e-01
   6.4328125e-01
   6.4332031e-01
   6.4335937e-01
   6.4339844e-01
   6.4343750e-01
   6.4347656e-01
   6.4351563e-01
   6.4355469e-01
   6.4359375e-01
   6.4363281e-01
   6.4367188e-01
   6.4371094e-01
   6.4375000e-01
   6.4378906e-01
   6.4382812e-01
   6.4386719e-01
   6.4390625e-01
   6.4394531e-01
   6.4398437e-01
   6.4402344e-01
   6.4406250e-01
   6.4410156e-01
   6.4414063e-01
   6.4417969e-01
   6.4421875e-01
   6.4425781e-01
   6.4429687e-01
   6.4433594e-01
   6.4437500e-01
   6.4441406e-01
   6.4445312e-01
   6.4449219e-01
   6.4453125e-01
   6.4457031e-01
   6.4460937e-01
   6.4464844e-01
   6.4468750e-01
   6.4472656e-01
   6.4476563e-01
   6.4480469e-01
   6.4484375e-01
   6.4488281e-01
   6.4492187e-01
   6.4496094e-01
   6.4500000e-01
   6.4503906e-01
   6.4507812e-01
   6.4511719e-01
   6.4515625e-01
   6.4519531e-01
   6.4523438e-01
   6.4527344e-01
   6.4531250e-01
   6.4535156e-01
   6.4539063e-01
   6.4542969e-01
   6.4546875e-01
   6.4550781e-01
   6.4554687e-01
   6.4558594e-01
   6.4562500e-01
   6.4566406e-01
   6.4570312e-01
   6.4574219e-01
   6.4578125e-01
   6.4582031e-01
   6.4585938e-01
   6.4589844e-01
   6.4593750e-01
   6.4597656e-01
   6.4601562e-01
   6.4605469e-01
   6.4609375e-01
   6.4613281e-01
   6.4617187e-01
   6.4621094e-01
   6.4625000e-01
   6.4628906e-01
   6.4632812e-01
   6.4636719e-01
   6.4640625e-01
   6.4644531e-01
   6.4648438e-01
   6.4652344e-01
   6.4656250e-01
   6.4660156e-01
   6.4664062e-01
   6.4667969e-01
   6.4671875e-01
   6.4675781e-01
   6.4679687e-01
   6.4683594e-01
   6.4687500e-01
   6.4691406e-01
   6.4695313e-01
   6.4699219e-01
   6.4703125e-01
   6.4707031e-01
   6.4710937e-01
   6.4714844e-01
   6.4718750e-01
   6.4722656e-01
   6.4726562e-01
   6.4730469e-01
   6.4734375e-01
   6.4738281e-01
   6.4742188e-01
   6.4746094e-01
   6.4750000e-01
   6.4753906e-01
   6.4757813e-01
   6.4761719e-01
   6.4765625e-01
   6.4769531e-01
   6.4773437e-01
   6.4777344e-01
   6.4781250e-01
   6.4785156e-01
   6.4789062e-01
   6.4792969e-01
   6.4796875e-01
   6.4800781e-01
   6.4804688e-01
   6.4808594e-01
   6.4812500e-01
   6.4816406e-01
   6.4820312e-01
   6.4824219e-01
   6.4828125e-01
   6.4832031e-01
   6.4835937e-01
   6.4839844e-01
   6.4843750e-01
   6.4847656e-01
   6.4851562e-01
   6.4855469e-01
   6.4859375e-01
   6.4863281e-01
   6.4867188e-01
   6.4871094e-01
   6.4875000e-01
   6.4878906e-01
   6.4882812e-01
   6.4886719e-01
   6.4890625e-01
   6.4894531e-01
   6.4898437e-01
   6.4902344e-01
   6.4906250e-01
   6.4910156e-01
   6.4914063e-01
   6.4917969e-01
   6.4921875e-01
   6.4925781e-01
   6.4929688e-01
   6.4933594e-01
   6.4937500e-01
   6.4941406e-01
   6.4945312e-01
   6.4949219e-01
   6.4953125e-01
   6.4957031e-01
   6.4960937e-01
   6.4964844e-01
   6.4968750e-01
   6.4972656e-01
   6.4976563e-01
   6.4980469e-01
   6.4984375e-01
   6.4988281e-01
   6.4992187e-01
   6.4996094e-01
   6.5000000e-01
   6.5003906e-01
   6.5007812e-01
   6.5011719e-01
   6.5015625e-01
   6.5019531e-01
   6.5023438e-01
   6.5027344e-01
   6.5031250e-01
   6.5035156e-01
   6.5039063e-01
   6.5042969e-01
   6.5046875e-01
   6.5050781e-01
   6.5054687e-01
   6.5058594e-01
   6.5062500e-01
   6.5066406e-01
   6.5070312e-01
   6.5074219e-01
   6.5078125e-01
   6.5082031e-01
   6.5085938e-01
   6.5089844e-01
   6.5093750e-01
   6.5097656e-01
   6.5101562e-01
   6.5105469e-01
   6.5109375e-01
   6.5113281e-01
   6.5117187e-01
   6.5121094e-01
   6.5125000e-01
   6.5128906e-01
   6.5132813e-01
   6.5136719e-01
   6.5140625e-01
   6.5144531e-01
   6.5148438e-01
   6.5152344e-01
   6.5156250e-01
   6.5160156e-01
   6.5164062e-01
   6.5167969e-01
   6.5171875e-01
   6.5175781e-01
   6.5179687e-01
   6.5183594e-01
   6.5187500e-01
   6.5191406e-01
   6.5195313e-01
   6.5199219e-01
   6.5203125e-01
   6.5207031e-01
   6.5210937e-01
   6.5214844e-01
   6.5218750e-01
   6.5222656e-01
   6.5226562e-01
   6.5230469e-01
   6.5234375e-01
   6.5238281e-01
   6.5242188e-01
   6.5246094e-01
   6.5250000e-01
   6.5253906e-01
   6.5257813e-01
   6.5261719e-01
   6.5265625e-01
   6.5269531e-01
   6.5273437e-01
   6.5277344e-01
   6.5281250e-01
   6.5285156e-01
   6.5289062e-01
   6.5292969e-01
   6.5296875e-01
   6.5300781e-01
   6.5304688e-01
   6.5308594e-01
   6.5312500e-01
   6.5316406e-01
   6.5320313e-01
   6.5324219e-01
   6.5328125e-01
   6.5332031e-01
   6.5335937e-01
   6.5339844e-01
   6.5343750e-01
   6.5347656e-01
   6.5351563e-01
   6.5355469e-01
   6.5359375e-01
   6.5363281e-01
   6.5367188e-01
   6.5371094e-01
   6.5375000e-01
   6.5378906e-01
   6.5382812e-01
   6.5386719e-01
   6.5390625e-01
   6.5394531e-01
   6.5398437e-01
   6.5402344e-01
   6.5406250e-01
   6.5410156e-01
   6.5414063e-01
   6.5417969e-01
   6.5421875e-01
   6.5425781e-01
   6.5429688e-01
   6.5433594e-01
   6.5437500e-01
   6.5441406e-01
   6.5445312e-01
   6.5449219e-01
   6.5453125e-01
   6.5457031e-01
   6.5460937e-01
   6.5464844e-01
   6.5468750e-01
   6.5472656e-01
   6.5476563e-01
   6.5480469e-01
   6.5484375e-01
   6.5488281e-01
   6.5492187e-01
   6.5496094e-01
   6.5500000e-01
   6.5503906e-01
   6.5507812e-01
   6.5511719e-01
   6.5515625e-01
   6.5519531e-01
   6.5523438e-01
   6.5527344e-01
   6.5531250e-01
   6.5535156e-01
   6.5539063e-01
   6.5542969e-01
   6.5546875e-01
   6.5550781e-01
   6.5554687e-01
   6.5558594e-01
   6.5562500e-01
   6.5566406e-01
   6.5570312e-01
   6.5574219e-01
   6.5578125e-01
   6.5582031e-01
   6.5585938e-01
   6.5589844e-01
   6.5593750e-01
   6.5597656e-01
   6.5601562e-01
   6.5605469e-01
   6.5609375e-01
   6.5613281e-01
   6.5617187e-01
   6.5621094e-01
   6.5625000e-01
   6.5628906e-01
   6.5632813e-01
   6.5636719e-01
   6.5640625e-01
   6.5644531e-01
   6.5648438e-01
   6.5652344e-01
   6.5656250e-01
   6.5660156e-01
   6.5664062e-01
   6.5667969e-01
   6.5671875e-01
   6.5675781e-01
   6.5679687e-01
   6.5683594e-01
   6.5687500e-01
   6.5691406e-01
   6.5695313e-01
   6.5699219e-01
   6.5703125e-01
   6.5707031e-01
   6.5710938e-01
   6.5714844e-01
   6.5718750e-01
   6.5722656e-01
   6.5726562e-01
   6.5730469e-01
   6.5734375e-01
   6.5738281e-01
   6.5742188e-01
   6.5746094e-01
   6.5750000e-01
   6.5753906e-01
   6.5757813e-01
   6.5761719e-01
   6.5765625e-01
   6.5769531e-01
   6.5773437e-01
   6.5777344e-01
   6.5781250e-01
   6.5785156e-01
   6.5789062e-01
   6.5792969e-01
   6.5796875e-01
   6.5800781e-01
   6.5804688e-01
   6.5808594e-01
   6.5812500e-01
   6.5816406e-01
   6.5820313e-01
   6.5824219e-01
   6.5828125e-01
   6.5832031e-01
   6.5835937e-01
   6.5839844e-01
   6.5843750e-01
   6.5847656e-01
   6.5851562e-01
   6.5855469e-01
   6.5859375e-01
   6.5863281e-01
   6.5867188e-01
   6.5871094e-01
   6.5875000e-01
   6.5878906e-01
   6.5882812e-01
   6.5886719e-01
   6.5890625e-01
   6.5894531e-01
   6.5898437e-01
   6.5902344e-01
   6.5906250e-01
   6.5910156e-01
   6.5914063e-01
   6.5917969e-01
   6.5921875e-01
   6.5925781e-01
   6.5929688e-01
   6.5933594e-01
   6.5937500e-01
   6.5941406e-01
   6.5945312e-01
   6.5949219e-01
   6.5953125e-01
   6.5957031e-01
   6.5960937e-01
   6.5964844e-01
   6.5968750e-01
   6.5972656e-01
   6.5976563e-01
   6.5980469e-01
   6.5984375e-01
   6.5988281e-01
   6.5992187e-01
   6.5996094e-01
   6.6000000e-01
   6.6003906e-01
   6.6007812e-01
   6.6011719e-01
   6.6015625e-01
   6.6019531e-01
   6.6023438e-01
   6.6027344e-01
   6.6031250e-01
   6.6035156e-01
   6.6039063e-01
   6.6042969e-01
   6.6046875e-01
   6.6050781e-01
   6.6054687e-01
   6.6058594e-01
   6.6062500e-01
   6.6066406e-01
   6.6070312e-01
   6.6074219e-01
   6.6078125e-01
   6.6082031e-01
   6.6085938e-01
   6.6089844e-01
   6.6093750e-01
   6.6097656e-01
   6.6101563e-01
   6.6105469e-01
   6.6109375e-01
   6.6113281e-01
   6.6117187e-01
   6.6121094e-01
   6.6125000e-01
   6.6128906e-01
   6.6132813e-01
   6.6136719e-01
   6.6140625e-01
   6.6144531e-01
   6.6148438e-01
   6.6152344e-01
   6.6156250e-01
   6.6160156e-01
   6.6164062e-01
   6.6167969e-01
   6.6171875e-01
   6.6175781e-01
   6.6179687e-01
   6.6183594e-01
   6.6187500e-01
   6.6191406e-01
   6.6195313e-01
   6.6199219e-01
   6.6203125e-01
   6.6207031e-01
   6.6210938e-01
   6.6214844e-01
   6.6218750e-01
   6.6222656e-01
   6.6226562e-01
   6.6230469e-01
   6.6234375e-01
   6.6238281e-01
   6.6242187e-01
   6.6246094e-01
   6.6250000e-01
   6.6253906e-01
   6.6257813e-01
   6.6261719e-01
   6.6265625e-01
   6.6269531e-01
   6.6273437e-01
   6.6277344e-01
   6.6281250e-01
   6.6285156e-01
   6.6289062e-01
   6.6292969e-01
   6.6296875e-01
   6.6300781e-01
   6.6304688e-01
   6.6308594e-01
   6.6312500e-01
   6.6316406e-01
   6.6320313e-01
   6.6324219e-01
   6.6328125e-01
   6.6332031e-01
   6.6335937e-01
   6.6339844e-01
   6.6343750e-01
   6.6347656e-01
   6.6351562e-01
   6.6355469e-01
   6.6359375e-01
   6.6363281e-01
   6.6367188e-01
   6.6371094e-01
   6.6375000e-01
   6.6378906e-01
   6.6382812e-01
   6.6386719e-01
   6.6390625e-01
   6.6394531e-01
   6.6398437e-01
   6.6402344e-01
   6.6406250e-01
   6.6410156e-01
   6.6414063e-01
   6.6417969e-01
   6.6421875e-01
   6.6425781e-01
   6.6429688e-01
   6.6433594e-01
   6.6437500e-01
   6.6441406e-01
   6.6445312e-01
   6.6449219e-01
   6.6453125e-01
   6.6457031e-01
   6.6460937e-01
   6.6464844e-01
   6.6468750e-01
   6.6472656e-01
   6.6476563e-01
   6.6480469e-01
   6.6484375e-01
   6.6488281e-01
   6.6492188e-01
   6.6496094e-01
   6.6500000e-01
   6.6503906e-01
   6.6507812e-01
   6.6511719e-01
   6.6515625e-01
   6.6519531e-01
   6.6523438e-01
   6.6527344e-01
   6.6531250e-01
   6.6535156e-01
   6.6539063e-01
   6.6542969e-01
   6.6546875e-01
   6.6550781e-01
   6.6554687e-01
   6.6558594e-01
   6.6562500e-01
   6.6566406e-01
   6.6570312e-01
   6.6574219e-01
   6.6578125e-01
   6.6582031e-01
   6.6585938e-01
   6.6589844e-01
   6.6593750e-01
   6.6597656e-01
   6.6601563e-01
   6.6605469e-01
   6.6609375e-01
   6.6613281e-01
   6.6617187e-01
   6.6621094e-01
   6.6625000e-01
   6.6628906e-01
   6.6632812e-01
   6.6636719e-01
   6.6640625e-01
   6.6644531e-01
   6.6648438e-01
   6.6652344e-01
   6.6656250e-01
   6.6660156e-01
   6.6664062e-01
   6.6667969e-01
   6.6671875e-01
   6.6675781e-01
   6.6679687e-01
   6.6683594e-01
   6.6687500e-01
   6.6691406e-01
   6.6695313e-01
   6.6699219e-01
   6.6703125e-01
   6.6707031e-01
   6.6710938e-01
   6.6714844e-01
   6.6718750e-01
   6.6722656e-01
   6.6726562e-01
   6.6730469e-01
   6.6734375e-01
   6.6738281e-01
   6.6742187e-01
   6.6746094e-01
   6.6750000e-01
   6.6753906e-01
   6.6757813e-01
   6.6761719e-01
   6.6765625e-01
   6.6769531e-01
   6.6773437e-01
   6.6777344e-01
   6.6781250e-01
   6.6785156e-01
   6.6789062e-01
   6.6792969e-01
   6.6796875e-01
   6.6800781e-01
   6.6804688e-01
   6.6808594e-01
   6.6812500e-01
   6.6816406e-01
   6.6820313e-01
   6.6824219e-01
   6.6828125e-01
   6.6832031e-01
   6.6835937e-01
   6.6839844e-01
   6.6843750e-01
   6.6847656e-01
   6.6851562e-01
   6.6855469e-01
   6.6859375e-01
   6.6863281e-01
   6.6867188e-01
   6.6871094e-01
   6.6875000e-01
   6.6878906e-01
   6.6882813e-01
   6.6886719e-01
   6.6890625e-01
   6.6894531e-01
   6.6898437e-01
   6.6902344e-01
   6.6906250e-01
   6.6910156e-01
   6.6914063e-01
   6.6917969e-01
   6.6921875e-01
   6.6925781e-01
   6.6929688e-01
   6.6933594e-01
   6.6937500e-01
   6.6941406e-01
   6.6945312e-01
   6.6949219e-01
   6.6953125e-01
   6.6957031e-01
   6.6960937e-01
   6.6964844e-01
   6.6968750e-01
   6.6972656e-01
   6.6976563e-01
   6.6980469e-01
   6.6984375e-01
   6.6988281e-01
   6.6992188e-01
   6.6996094e-01
   6.7000000e-01
   6.7003906e-01
   6.7007812e-01
   6.7011719e-01
   6.7015625e-01
   6.7019531e-01
   6.7023437e-01
   6.7027344e-01
   6.7031250e-01
   6.7035156e-01
   6.7039063e-01
   6.7042969e-01
   6.7046875e-01
   6.7050781e-01
   6.7054687e-01
   6.7058594e-01
   6.7062500e-01
   6.7066406e-01
   6.7070312e-01
   6.7074219e-01
   6.7078125e-01
   6.7082031e-01
   6.7085938e-01
   6.7089844e-01
   6.7093750e-01
   6.7097656e-01
   6.7101563e-01
   6.7105469e-01
   6.7109375e-01
   6.7113281e-01
   6.7117187e-01
   6.7121094e-01
   6.7125000e-01
   6.7128906e-01
   6.7132812e-01
   6.7136719e-01
   6.7140625e-01
   6.7144531e-01
   6.7148438e-01
   6.7152344e-01
   6.7156250e-01
   6.7160156e-01
   6.7164062e-01
   6.7167969e-01
   6.7171875e-01
   6.7175781e-01
   6.7179687e-01
   6.7183594e-01
   6.7187500e-01
   6.7191406e-01
   6.7195313e-01
   6.7199219e-01
   6.7203125e-01
   6.7207031e-01
   6.7210938e-01
   6.7214844e-01
   6.7218750e-01
   6.7222656e-01
   6.7226562e-01
   6.7230469e-01
   6.7234375e-01
   6.7238281e-01
   6.7242187e-01
   6.7246094e-01
   6.7250000e-01
   6.7253906e-01
   6.7257813e-01
   6.7261719e-01
   6.7265625e-01
   6.7269531e-01
   6.7273438e-01
   6.7277344e-01
   6.7281250e-01
   6.7285156e-01
   6.7289062e-01
   6.7292969e-01
   6.7296875e-01
   6.7300781e-01
   6.7304688e-01
   6.7308594e-01
   6.7312500e-01
   6.7316406e-01
   6.7320313e-01
   6.7324219e-01
   6.7328125e-01
   6.7332031e-01
   6.7335937e-01
   6.7339844e-01
   6.7343750e-01
   6.7347656e-01
   6.7351562e-01
   6.7355469e-01
   6.7359375e-01
   6.7363281e-01
   6.7367188e-01
   6.7371094e-01
   6.7375000e-01
   6.7378906e-01
   6.7382813e-01
   6.7386719e-01
   6.7390625e-01
   6.7394531e-01
   6.7398437e-01
   6.7402344e-01
   6.7406250e-01
   6.7410156e-01
   6.7414062e-01
   6.7417969e-01
   6.7421875e-01
   6.7425781e-01
   6.7429688e-01
   6.7433594e-01
   6.7437500e-01
   6.7441406e-01
   6.7445312e-01
   6.7449219e-01
   6.7453125e-01
   6.7457031e-01
   6.7460937e-01
   6.7464844e-01
   6.7468750e-01
   6.7472656e-01
   6.7476563e-01
   6.7480469e-01
   6.7484375e-01
   6.7488281e-01
   6.7492188e-01
   6.7496094e-01
   6.7500000e-01
   6.7503906e-01
   6.7507812e-01
   6.7511719e-01
   6.7515625e-01
   6.7519531e-01
   6.7523437e-01
   6.7527344e-01
   6.7531250e-01
   6.7535156e-01
   6.7539063e-01
   6.7542969e-01
   6.7546875e-01
   6.7550781e-01
   6.7554687e-01
   6.7558594e-01
   6.7562500e-01
   6.7566406e-01
   6.7570312e-01
   6.7574219e-01
   6.7578125e-01
   6.7582031e-01
   6.7585938e-01
   6.7589844e-01
   6.7593750e-01
   6.7597656e-01
   6.7601563e-01
   6.7605469e-01
   6.7609375e-01
   6.7613281e-01
   6.7617187e-01
   6.7621094e-01
   6.7625000e-01
   6.7628906e-01
   6.7632812e-01
   6.7636719e-01
   6.7640625e-01
   6.7644531e-01
   6.7648438e-01
   6.7652344e-01
   6.7656250e-01
   6.7660156e-01
   6.7664063e-01
   6.7667969e-01
   6.7671875e-01
   6.7675781e-01
   6.7679687e-01
   6.7683594e-01
   6.7687500e-01
   6.7691406e-01
   6.7695313e-01
   6.7699219e-01
   6.7703125e-01
   6.7707031e-01
   6.7710938e-01
   6.7714844e-01
   6.7718750e-01
   6.7722656e-01
   6.7726562e-01
   6.7730469e-01
   6.7734375e-01
   6.7738281e-01
   6.7742187e-01
   6.7746094e-01
   6.7750000e-01
   6.7753906e-01
   6.7757813e-01
   6.7761719e-01
   6.7765625e-01
   6.7769531e-01
   6.7773438e-01
   6.7777344e-01
   6.7781250e-01
   6.7785156e-01
   6.7789062e-01
   6.7792969e-01
   6.7796875e-01
   6.7800781e-01
   6.7804687e-01
   6.7808594e-01
   6.7812500e-01
   6.7816406e-01
   6.7820313e-01
   6.7824219e-01
   6.7828125e-01
   6.7832031e-01
   6.7835937e-01
   6.7839844e-01
   6.7843750e-01
   6.7847656e-01
   6.7851562e-01
   6.7855469e-01
   6.7859375e-01
   6.7863281e-01
   6.7867188e-01
   6.7871094e-01
   6.7875000e-01
   6.7878906e-01
   6.7882813e-01
   6.7886719e-01
   6.7890625e-01
   6.7894531e-01
   6.7898437e-01
   6.7902344e-01
   6.7906250e-01
   6.7910156e-01
   6.7914062e-01
   6.7917969e-01
   6.7921875e-01
   6.7925781e-01
   6.7929688e-01
   6.7933594e-01
   6.7937500e-01
   6.7941406e-01
   6.7945312e-01
   6.7949219e-01
   6.7953125e-01
   6.7957031e-01
   6.7960937e-01
   6.7964844e-01
   6.7968750e-01
   6.7972656e-01
   6.7976563e-01
   6.7980469e-01
   6.7984375e-01
   6.7988281e-01
   6.7992188e-01
   6.7996094e-01
   6.8000000e-01
   6.8003906e-01
   6.8007812e-01
   6.8011719e-01
   6.8015625e-01
   6.8019531e-01
   6.8023437e-01
   6.8027344e-01
   6.8031250e-01
   6.8035156e-01
   6.8039063e-01
   6.8042969e-01
   6.8046875e-01
   6.8050781e-01
   6.8054688e-01
   6.8058594e-01
   6.8062500e-01
   6.8066406e-01
   6.8070312e-01
   6.8074219e-01
   6.8078125e-01
   6.8082031e-01
   6.8085938e-01
   6.8089844e-01
   6.8093750e-01
   6.8097656e-01
   6.8101563e-01
   6.8105469e-01
   6.8109375e-01
   6.8113281e-01
   6.8117187e-01
   6.8121094e-01
   6.8125000e-01
   6.8128906e-01
   6.8132812e-01
   6.8136719e-01
   6.8140625e-01
   6.8144531e-01
   6.8148438e-01
   6.8152344e-01
   6.8156250e-01
   6.8160156e-01
   6.8164063e-01
   6.8167969e-01
   6.8171875e-01
   6.8175781e-01
   6.8179687e-01
   6.8183594e-01
   6.8187500e-01
   6.8191406e-01
   6.8195312e-01
   6.8199219e-01
   6.8203125e-01
   6.8207031e-01
   6.8210938e-01
   6.8214844e-01
   6.8218750e-01
   6.8222656e-01
   6.8226562e-01
   6.8230469e-01
   6.8234375e-01
   6.8238281e-01
   6.8242187e-01
   6.8246094e-01
   6.8250000e-01
   6.8253906e-01
   6.8257813e-01
   6.8261719e-01
   6.8265625e-01
   6.8269531e-01
   6.8273438e-01
   6.8277344e-01
   6.8281250e-01
   6.8285156e-01
   6.8289062e-01
   6.8292969e-01
   6.8296875e-01
   6.8300781e-01
   6.8304687e-01
   6.8308594e-01
   6.8312500e-01
   6.8316406e-01
   6.8320313e-01
   6.8324219e-01
   6.8328125e-01
   6.8332031e-01
   6.8335937e-01
   6.8339844e-01
   6.8343750e-01
   6.8347656e-01
   6.8351562e-01
   6.8355469e-01
   6.8359375e-01
   6.8363281e-01
   6.8367188e-01
   6.8371094e-01
   6.8375000e-01
   6.8378906e-01
   6.8382813e-01
   6.8386719e-01
   6.8390625e-01
   6.8394531e-01
   6.8398437e-01
   6.8402344e-01
   6.8406250e-01
   6.8410156e-01
   6.8414062e-01
   6.8417969e-01
   6.8421875e-01
   6.8425781e-01
   6.8429688e-01
   6.8433594e-01
   6.8437500e-01
   6.8441406e-01
   6.8445313e-01
   6.8449219e-01
   6.8453125e-01
   6.8457031e-01
   6.8460937e-01
   6.8464844e-01
   6.8468750e-01
   6.8472656e-01
   6.8476563e-01
   6.8480469e-01
   6.8484375e-01
   6.8488281e-01
   6.8492188e-01
   6.8496094e-01
   6.8500000e-01
   6.8503906e-01
   6.8507812e-01
   6.8511719e-01
   6.8515625e-01
   6.8519531e-01
   6.8523437e-01
   6.8527344e-01
   6.8531250e-01
   6.8535156e-01
   6.8539063e-01
   6.8542969e-01
   6.8546875e-01
   6.8550781e-01
   6.8554688e-01
   6.8558594e-01
   6.8562500e-01
   6.8566406e-01
   6.8570312e-01
   6.8574219e-01
   6.8578125e-01
   6.8582031e-01
   6.8585937e-01
   6.8589844e-01
   6.8593750e-01
   6.8597656e-01
   6.8601563e-01
   6.8605469e-01
   6.8609375e-01
   6.8613281e-01
   6.8617187e-01
   6.8621094e-01
   6.8625000e-01
   6.8628906e-01
   6.8632812e-01
   6.8636719e-01
   6.8640625e-01
   6.8644531e-01
   6.8648438e-01
   6.8652344e-01
   6.8656250e-01
   6.8660156e-01
   6.8664063e-01
   6.8667969e-01
   6.8671875e-01
   6.8675781e-01
   6.8679687e-01
   6.8683594e-01
   6.8687500e-01
   6.8691406e-01
   6.8695312e-01
   6.8699219e-01
   6.8703125e-01
   6.8707031e-01
   6.8710938e-01
   6.8714844e-01
   6.8718750e-01
   6.8722656e-01
   6.8726562e-01
   6.8730469e-01
   6.8734375e-01
   6.8738281e-01
   6.8742187e-01
   6.8746094e-01
   6.8750000e-01
   6.8753906e-01
   6.8757813e-01
   6.8761719e-01
   6.8765625e-01
   6.8769531e-01
   6.8773438e-01
   6.8777344e-01
   6.8781250e-01
   6.8785156e-01
   6.8789062e-01
   6.8792969e-01
   6.8796875e-01
   6.8800781e-01
   6.8804687e-01
   6.8808594e-01
   6.8812500e-01
   6.8816406e-01
   6.8820313e-01
   6.8824219e-01
   6.8828125e-01
   6.8832031e-01
   6.8835938e-01
   6.8839844e-01
   6.8843750e-01
   6.8847656e-01
   6.8851562e-01
   6.8855469e-01
   6.8859375e-01
   6.8863281e-01
   6.8867188e-01
   6.8871094e-01
   6.8875000e-01
   6.8878906e-01
   6.8882813e-01
   6.8886719e-01
   6.8890625e-01
   6.8894531e-01
   6.8898437e-01
   6.8902344e-01
   6.8906250e-01
   6.8910156e-01
   6.8914062e-01
   6.8917969e-01
   6.8921875e-01
   6.8925781e-01
   6.8929688e-01
   6.8933594e-01
   6.8937500e-01
   6.8941406e-01
   6.8945313e-01
   6.8949219e-01
   6.8953125e-01
   6.8957031e-01
   6.8960937e-01
   6.8964844e-01
   6.8968750e-01
   6.8972656e-01
   6.8976562e-01
   6.8980469e-01
   6.8984375e-01
   6.8988281e-01
   6.8992188e-01
   6.8996094e-01
   6.9000000e-01
   6.9003906e-01
   6.9007812e-01
   6.9011719e-01
   6.9015625e-01
   6.9019531e-01
   6.9023437e-01
   6.9027344e-01
   6.9031250e-01
   6.9035156e-01
   6.9039063e-01
   6.9042969e-01
   6.9046875e-01
   6.9050781e-01
   6.9054688e-01
   6.9058594e-01
   6.9062500e-01
   6.9066406e-01
   6.9070312e-01
   6.9074219e-01
   6.9078125e-01
   6.9082031e-01
   6.9085937e-01
   6.9089844e-01
   6.9093750e-01
   6.9097656e-01
   6.9101563e-01
   6.9105469e-01
   6.9109375e-01
   6.9113281e-01
   6.9117187e-01
   6.9121094e-01
   6.9125000e-01
   6.9128906e-01
   6.9132812e-01
   6.9136719e-01
   6.9140625e-01
   6.9144531e-01
   6.9148438e-01
   6.9152344e-01
   6.9156250e-01
   6.9160156e-01
   6.9164063e-01
   6.9167969e-01
   6.9171875e-01
   6.9175781e-01
   6.9179687e-01
   6.9183594e-01
   6.9187500e-01
   6.9191406e-01
   6.9195312e-01
   6.9199219e-01
   6.9203125e-01
   6.9207031e-01
   6.9210938e-01
   6.9214844e-01
   6.9218750e-01
   6.9222656e-01
   6.9226563e-01
   6.9230469e-01
   6.9234375e-01
   6.9238281e-01
   6.9242187e-01
   6.9246094e-01
   6.9250000e-01
   6.9253906e-01
   6.9257813e-01
   6.9261719e-01
   6.9265625e-01
   6.9269531e-01
   6.9273438e-01
   6.9277344e-01
   6.9281250e-01
   6.9285156e-01
   6.9289062e-01
   6.9292969e-01
   6.9296875e-01
   6.9300781e-01
   6.9304687e-01
   6.9308594e-01
   6.9312500e-01
   6.9316406e-01
   6.9320313e-01
   6.9324219e-01
   6.9328125e-01
   6.9332031e-01
   6.9335938e-01
   6.9339844e-01
   6.9343750e-01
   6.9347656e-01
   6.9351562e-01
   6.9355469e-01
   6.9359375e-01
   6.9363281e-01
   6.9367187e-01
   6.9371094e-01
   6.9375000e-01
   6.9378906e-01
   6.9382813e-01
   6.9386719e-01
   6.9390625e-01
   6.9394531e-01
   6.9398437e-01
   6.9402344e-01
   6.9406250e-01
   6.9410156e-01
   6.9414062e-01
   6.9417969e-01
   6.9421875e-01
   6.9425781e-01
   6.9429688e-01
   6.9433594e-01
   6.9437500e-01
   6.9441406e-01
   6.9445313e-01
   6.9449219e-01
   6.9453125e-01
   6.9457031e-01
   6.9460937e-01
   6.9464844e-01
   6.9468750e-01
   6.9472656e-01
   6.9476562e-01
   6.9480469e-01
   6.9484375e-01
   6.9488281e-01
   6.9492188e-01
   6.9496094e-01
   6.9500000e-01
   6.9503906e-01
   6.9507812e-01
   6.9511719e-01
   6.9515625e-01
   6.9519531e-01
   6.9523437e-01
   6.9527344e-01
   6.9531250e-01
   6.9535156e-01
   6.9539063e-01
   6.9542969e-01
   6.9546875e-01
   6.9550781e-01
   6.9554688e-01
   6.9558594e-01
   6.9562500e-01
   6.9566406e-01
   6.9570312e-01
   6.9574219e-01
   6.9578125e-01
   6.9582031e-01
   6.9585937e-01
   6.9589844e-01
   6.9593750e-01
   6.9597656e-01
   6.9601563e-01
   6.9605469e-01
   6.9609375e-01
   6.9613281e-01
   6.9617188e-01
   6.9621094e-01
   6.9625000e-01
   6.9628906e-01
   6.9632812e-01
   6.9636719e-01
   6.9640625e-01
   6.9644531e-01
   6.9648438e-01
   6.9652344e-01
   6.9656250e-01
   6.9660156e-01
   6.9664063e-01
   6.9667969e-01
   6.9671875e-01
   6.9675781e-01
   6.9679687e-01
   6.9683594e-01
   6.9687500e-01
   6.9691406e-01
   6.9695312e-01
   6.9699219e-01
   6.9703125e-01
   6.9707031e-01
   6.9710938e-01
   6.9714844e-01
   6.9718750e-01
   6.9722656e-01
   6.9726563e-01
   6.9730469e-01
   6.9734375e-01
   6.9738281e-01
   6.9742187e-01
   6.9746094e-01
   6.9750000e-01
   6.9753906e-01
   6.9757812e-01
   6.9761719e-01
   6.9765625e-01
   6.9769531e-01
   6.9773438e-01
   6.9777344e-01
   6.9781250e-01
   6.9785156e-01
   6.9789062e-01
   6.9792969e-01
   6.9796875e-01
   6.9800781e-01
   6.9804687e-01
   6.9808594e-01
   6.9812500e-01
   6.9816406e-01
   6.9820313e-01
   6.9824219e-01
   6.9828125e-01
   6.9832031e-01
   6.9835938e-01
   6.9839844e-01
   6.9843750e-01
   6.9847656e-01
   6.9851562e-01
   6.9855469e-01
   6.9859375e-01
   6.9863281e-01
   6.9867187e-01
   6.9871094e-01
   6.9875000e-01
   6.9878906e-01
   6.9882813e-01
   6.9886719e-01
   6.9890625e-01
   6.9894531e-01
   6.9898437e-01
   6.9902344e-01
   6.9906250e-01
   6.9910156e-01
   6.9914062e-01
   6.9917969e-01
   6.9921875e-01
   6.9925781e-01
   6.9929688e-01
   6.9933594e-01
   6.9937500e-01
   6.9941406e-01
   6.9945313e-01
   6.9949219e-01
   6.9953125e-01
   6.9957031e-01
   6.9960937e-01
   6.9964844e-01
   6.9968750e-01
   6.9972656e-01
   6.9976562e-01
   6.9980469e-01
   6.9984375e-01
   6.9988281e-01
   6.9992188e-01
   6.9996094e-01
   7.0000000e-01
   7.0003906e-01
   7.0007813e-01
   7.0011719e-01
   7.0015625e-01
   7.0019531e-01
   7.0023438e-01
   7.0027344e-01
   7.0031250e-01
   7.0035156e-01
   7.0039063e-01
   7.0042969e-01
   7.0046875e-01
   7.0050781e-01
   7.0054688e-01
   7.0058594e-01
   7.0062500e-01
   7.0066406e-01
   7.0070313e-01
   7.0074219e-01
   7.0078125e-01
   7.0082031e-01
   7.0085938e-01
   7.0089844e-01
   7.0093750e-01
   7.0097656e-01
   7.0101563e-01
   7.0105469e-01
   7.0109375e-01
   7.0113281e-01
   7.0117188e-01
   7.0121094e-01
   7.0125000e-01
   7.0128906e-01
   7.0132813e-01
   7.0136719e-01
   7.0140625e-01
   7.0144531e-01
   7.0148438e-01
   7.0152344e-01
   7.0156250e-01
   7.0160156e-01
   7.0164063e-01
   7.0167969e-01
   7.0171875e-01
   7.0175781e-01
   7.0179688e-01
   7.0183594e-01
   7.0187500e-01
   7.0191406e-01
   7.0195313e-01
   7.0199219e-01
   7.0203125e-01
   7.0207031e-01
   7.0210938e-01
   7.0214844e-01
   7.0218750e-01
   7.0222656e-01
   7.0226563e-01
   7.0230469e-01
   7.0234375e-01
   7.0238281e-01
   7.0242188e-01
   7.0246094e-01
   7.0250000e-01
   7.0253906e-01
   7.0257813e-01
   7.0261719e-01
   7.0265625e-01
   7.0269531e-01
   7.0273438e-01
   7.0277344e-01
   7.0281250e-01
   7.0285156e-01
   7.0289063e-01
   7.0292969e-01
   7.0296875e-01
   7.0300781e-01
   7.0304688e-01
   7.0308594e-01
   7.0312500e-01
   7.0316406e-01
   7.0320313e-01
   7.0324219e-01
   7.0328125e-01
   7.0332031e-01
   7.0335938e-01
   7.0339844e-01
   7.0343750e-01
   7.0347656e-01
   7.0351563e-01
   7.0355469e-01
   7.0359375e-01
   7.0363281e-01
   7.0367188e-01
   7.0371094e-01
   7.0375000e-01
   7.0378906e-01
   7.0382813e-01
   7.0386719e-01
   7.0390625e-01
   7.0394531e-01
   7.0398438e-01
   7.0402344e-01
   7.0406250e-01
   7.0410156e-01
   7.0414063e-01
   7.0417969e-01
   7.0421875e-01
   7.0425781e-01
   7.0429688e-01
   7.0433594e-01
   7.0437500e-01
   7.0441406e-01
   7.0445313e-01
   7.0449219e-01
   7.0453125e-01
   7.0457031e-01
   7.0460938e-01
   7.0464844e-01
   7.0468750e-01
   7.0472656e-01
   7.0476563e-01
   7.0480469e-01
   7.0484375e-01
   7.0488281e-01
   7.0492188e-01
   7.0496094e-01
   7.0500000e-01
   7.0503906e-01
   7.0507813e-01
   7.0511719e-01
   7.0515625e-01
   7.0519531e-01
   7.0523438e-01
   7.0527344e-01
   7.0531250e-01
   7.0535156e-01
   7.0539063e-01
   7.0542969e-01
   7.0546875e-01
   7.0550781e-01
   7.0554688e-01
   7.0558594e-01
   7.0562500e-01
   7.0566406e-01
   7.0570313e-01
   7.0574219e-01
   7.0578125e-01
   7.0582031e-01
   7.0585938e-01
   7.0589844e-01
   7.0593750e-01
   7.0597656e-01
   7.0601563e-01
   7.0605469e-01
   7.0609375e-01
   7.0613281e-01
   7.0617188e-01
   7.0621094e-01
   7.0625000e-01
   7.0628906e-01
   7.0632813e-01
   7.0636719e-01
   7.0640625e-01
   7.0644531e-01
   7.0648438e-01
   7.0652344e-01
   7.0656250e-01
   7.0660156e-01
   7.0664063e-01
   7.0667969e-01
   7.0671875e-01
   7.0675781e-01
   7.0679688e-01
   7.0683594e-01
   7.0687500e-01
   7.0691406e-01
   7.0695313e-01
   7.0699219e-01
   7.0703125e-01
   7.0707031e-01
   7.0710938e-01
   7.0714844e-01
   7.0718750e-01
   7.0722656e-01
   7.0726563e-01
   7.0730469e-01
   7.0734375e-01
   7.0738281e-01
   7.0742188e-01
   7.0746094e-01
   7.0750000e-01
   7.0753906e-01
   7.0757813e-01
   7.0761719e-01
   7.0765625e-01
   7.0769531e-01
   7.0773438e-01
   7.0777344e-01
   7.0781250e-01
   7.0785156e-01
   7.0789063e-01
   7.0792969e-01
   7.0796875e-01
   7.0800781e-01
   7.0804688e-01
   7.0808594e-01
   7.0812500e-01
   7.0816406e-01
   7.0820313e-01
   7.0824219e-01
   7.0828125e-01
   7.0832031e-01
   7.0835938e-01
   7.0839844e-01
   7.0843750e-01
   7.0847656e-01
   7.0851563e-01
   7.0855469e-01
   7.0859375e-01
   7.0863281e-01
   7.0867188e-01
   7.0871094e-01
   7.0875000e-01
   7.0878906e-01
   7.0882813e-01
   7.0886719e-01
   7.0890625e-01
   7.0894531e-01
   7.0898438e-01
   7.0902344e-01
   7.0906250e-01
   7.0910156e-01
   7.0914063e-01
   7.0917969e-01
   7.0921875e-01
   7.0925781e-01
   7.0929688e-01
   7.0933594e-01
   7.0937500e-01
   7.0941406e-01
   7.0945313e-01
   7.0949219e-01
   7.0953125e-01
   7.0957031e-01
   7.0960938e-01
   7.0964844e-01
   7.0968750e-01
   7.0972656e-01
   7.0976563e-01
   7.0980469e-01
   7.0984375e-01
   7.0988281e-01
   7.0992188e-01
   7.0996094e-01
   7.1000000e-01
   7.1003906e-01
   7.1007813e-01
   7.1011719e-01
   7.1015625e-01
   7.1019531e-01
   7.1023438e-01
   7.1027344e-01
   7.1031250e-01
   7.1035156e-01
   7.1039063e-01
   7.1042969e-01
   7.1046875e-01
   7.1050781e-01
   7.1054688e-01
   7.1058594e-01
   7.1062500e-01
   7.1066406e-01
   7.1070313e-01
   7.1074219e-01
   7.1078125e-01
   7.1082031e-01
   7.1085938e-01
   7.1089844e-01
   7.1093750e-01
   7.1097656e-01
   7.1101563e-01
   7.1105469e-01
   7.1109375e-01
   7.1113281e-01
   7.1117188e-01
   7.1121094e-01
   7.1125000e-01
   7.1128906e-01
   7.1132813e-01
   7.1136719e-01
   7.1140625e-01
   7.1144531e-01
   7.1148438e-01
   7.1152344e-01
   7.1156250e-01
   7.1160156e-01
   7.1164063e-01
   7.1167969e-01
   7.1171875e-01
   7.1175781e-01
   7.1179688e-01
   7.1183594e-01
   7.1187500e-01
   7.1191406e-01
   7.1195313e-01
   7.1199219e-01
   7.1203125e-01
   7.1207031e-01
   7.1210938e-01
   7.1214844e-01
   7.1218750e-01
   7.1222656e-01
   7.1226563e-01
   7.1230469e-01
   7.1234375e-01
   7.1238281e-01
   7.1242188e-01
   7.1246094e-01
   7.1250000e-01
   7.1253906e-01
   7.1257813e-01
   7.1261719e-01
   7.1265625e-01
   7.1269531e-01
   7.1273438e-01
   7.1277344e-01
   7.1281250e-01
   7.1285156e-01
   7.1289063e-01
   7.1292969e-01
   7.1296875e-01
   7.1300781e-01
   7.1304688e-01
   7.1308594e-01
   7.1312500e-01
   7.1316406e-01
   7.1320313e-01
   7.1324219e-01
   7.1328125e-01
   7.1332031e-01
   7.1335938e-01
   7.1339844e-01
   7.1343750e-01
   7.1347656e-01
   7.1351563e-01
   7.1355469e-01
   7.1359375e-01
   7.1363281e-01
   7.1367188e-01
   7.1371094e-01
   7.1375000e-01
   7.1378906e-01
   7.1382813e-01
   7.1386719e-01
   7.1390625e-01
   7.1394531e-01
   7.1398438e-01
   7.1402344e-01
   7.1406250e-01
   7.1410156e-01
   7.1414063e-01
   7.1417969e-01
   7.1421875e-01
   7.1425781e-01
   7.1429688e-01
   7.1433594e-01
   7.1437500e-01
   7.1441406e-01
   7.1445313e-01
   7.1449219e-01
   7.1453125e-01
   7.1457031e-01
   7.1460938e-01
   7.1464844e-01
   7.1468750e-01
   7.1472656e-01
   7.1476563e-01
   7.1480469e-01
   7.1484375e-01
   7.1488281e-01
   7.1492188e-01
   7.1496094e-01
   7.1500000e-01
   7.1503906e-01
   7.1507813e-01
   7.1511719e-01
   7.1515625e-01
   7.1519531e-01
   7.1523438e-01
   7.1527344e-01
   7.1531250e-01
   7.1535156e-01
   7.1539063e-01
   7.1542969e-01
   7.1546875e-01
   7.1550781e-01
   7.1554688e-01
   7.1558594e-01
   7.1562500e-01
   7.1566406e-01
   7.1570313e-01
   7.1574219e-01
   7.1578125e-01
   7.1582031e-01
   7.1585938e-01
   7.1589844e-01
   7.1593750e-01
   7.1597656e-01
   7.1601563e-01
   7.1605469e-01
   7.1609375e-01
   7.1613281e-01
   7.1617188e-01
   7.1621094e-01
   7.1625000e-01
   7.1628906e-01
   7.1632813e-01
   7.1636719e-01
   7.1640625e-01
   7.1644531e-01
   7.1648438e-01
   7.1652344e-01
   7.1656250e-01
   7.1660156e-01
   7.1664063e-01
   7.1667969e-01
   7.1671875e-01
   7.1675781e-01
   7.1679688e-01
   7.1683594e-01
   7.1687500e-01
   7.1691406e-01
   7.1695313e-01
   7.1699219e-01
   7.1703125e-01
   7.1707031e-01
   7.1710938e-01
   7.1714844e-01
   7.1718750e-01
   7.1722656e-01
   7.1726563e-01
   7.1730469e-01
   7.1734375e-01
   7.1738281e-01
   7.1742188e-01
   7.1746094e-01
   7.1750000e-01
   7.1753906e-01
   7.1757813e-01
   7.1761719e-01
   7.1765625e-01
   7.1769531e-01
   7.1773438e-01
   7.1777344e-01
   7.1781250e-01
   7.1785156e-01
   7.1789063e-01
   7.1792969e-01
   7.1796875e-01
   7.1800781e-01
   7.1804688e-01
   7.1808594e-01
   7.1812500e-01
   7.1816406e-01
   7.1820313e-01
   7.1824219e-01
   7.1828125e-01
   7.1832031e-01
   7.1835938e-01
   7.1839844e-01
   7.1843750e-01
   7.1847656e-01
   7.1851563e-01
   7.1855469e-01
   7.1859375e-01
   7.1863281e-01
   7.1867188e-01
   7.1871094e-01
   7.1875000e-01
   7.1878906e-01
   7.1882813e-01
   7.1886719e-01
   7.1890625e-01
   7.1894531e-01
   7.1898438e-01
   7.1902344e-01
   7.1906250e-01
   7.1910156e-01
   7.1914063e-01
   7.1917969e-01
   7.1921875e-01
   7.1925781e-01
   7.1929688e-01
   7.1933594e-01
   7.1937500e-01
   7.1941406e-01
   7.1945313e-01
   7.1949219e-01
   7.1953125e-01
   7.1957031e-01
   7.1960938e-01
   7.1964844e-01
   7.1968750e-01
   7.1972656e-01
   7.1976563e-01
   7.1980469e-01
   7.1984375e-01
   7.1988281e-01
   7.1992188e-01
   7.1996094e-01
   7.2000000e-01
   7.2003906e-01
   7.2007813e-01
   7.2011719e-01
   7.2015625e-01
   7.2019531e-01
   7.2023438e-01
   7.2027344e-01
   7.2031250e-01
   7.2035156e-01
   7.2039063e-01
   7.2042969e-01
   7.2046875e-01
   7.2050781e-01
   7.2054688e-01
   7.2058594e-01
   7.2062500e-01
   7.2066406e-01
   7.2070313e-01
   7.2074219e-01
   7.2078125e-01
   7.2082031e-01
   7.2085938e-01
   7.2089844e-01
   7.2093750e-01
   7.2097656e-01
   7.2101563e-01
   7.2105469e-01
   7.2109375e-01
   7.2113281e-01
   7.2117188e-01
   7.2121094e-01
   7.2125000e-01
   7.2128906e-01
   7.2132813e-01
   7.2136719e-01
   7.2140625e-01
   7.2144531e-01
   7.2148438e-01
   7.2152344e-01
   7.2156250e-01
   7.2160156e-01
   7.2164063e-01
   7.2167969e-01
   7.2171875e-01
   7.2175781e-01
   7.2179688e-01
   7.2183594e-01
   7.2187500e-01
   7.2191406e-01
   7.2195313e-01
   7.2199219e-01
   7.2203125e-01
   7.2207031e-01
   7.2210938e-01
   7.2214844e-01
   7.2218750e-01
   7.2222656e-01
   7.2226563e-01
   7.2230469e-01
   7.2234375e-01
   7.2238281e-01
   7.2242188e-01
   7.2246094e-01
   7.2250000e-01
   7.2253906e-01
   7.2257813e-01
   7.2261719e-01
   7.2265625e-01
   7.2269531e-01
   7.2273438e-01
   7.2277344e-01
   7.2281250e-01
   7.2285156e-01
   7.2289063e-01
   7.2292969e-01
   7.2296875e-01
   7.2300781e-01
   7.2304688e-01
   7.2308594e-01
   7.2312500e-01
   7.2316406e-01
   7.2320313e-01
   7.2324219e-01
   7.2328125e-01
   7.2332031e-01
   7.2335938e-01
   7.2339844e-01
   7.2343750e-01
   7.2347656e-01
   7.2351563e-01
   7.2355469e-01
   7.2359375e-01
   7.2363281e-01
   7.2367188e-01
   7.2371094e-01
   7.2375000e-01
   7.2378906e-01
   7.2382813e-01
   7.2386719e-01
   7.2390625e-01
   7.2394531e-01
   7.2398438e-01
   7.2402344e-01
   7.2406250e-01
   7.2410156e-01
   7.2414063e-01
   7.2417969e-01
   7.2421875e-01
   7.2425781e-01
   7.2429688e-01
   7.2433594e-01
   7.2437500e-01
   7.2441406e-01
   7.2445313e-01
   7.2449219e-01
   7.2453125e-01
   7.2457031e-01
   7.2460938e-01
   7.2464844e-01
   7.2468750e-01
   7.2472656e-01
   7.2476563e-01
   7.2480469e-01
   7.2484375e-01
   7.2488281e-01
   7.2492188e-01
   7.2496094e-01
   7.2500000e-01
   7.2503906e-01
   7.2507813e-01
   7.2511719e-01
   7.2515625e-01
   7.2519531e-01
   7.2523438e-01
   7.2527344e-01
   7.2531250e-01
   7.2535156e-01
   7.2539063e-01
   7.2542969e-01
   7.2546875e-01
   7.2550781e-01
   7.2554688e-01
   7.2558594e-01
   7.2562500e-01
   7.2566406e-01
   7.2570313e-01
   7.2574219e-01
   7.2578125e-01
   7.2582031e-01
   7.2585938e-01
   7.2589844e-01
   7.2593750e-01
   7.2597656e-01
   7.2601563e-01
   7.2605469e-01
   7.2609375e-01
   7.2613281e-01
   7.2617188e-01
   7.2621094e-01
   7.2625000e-01
   7.2628906e-01
   7.2632813e-01
   7.2636719e-01
   7.2640625e-01
   7.2644531e-01
   7.2648438e-01
   7.2652344e-01
   7.2656250e-01
   7.2660156e-01
   7.2664063e-01
   7.2667969e-01
   7.2671875e-01
   7.2675781e-01
   7.2679688e-01
   7.2683594e-01
   7.2687500e-01
   7.2691406e-01
   7.2695313e-01
   7.2699219e-01
   7.2703125e-01
   7.2707031e-01
   7.2710938e-01
   7.2714844e-01
   7.2718750e-01
   7.2722656e-01
   7.2726563e-01
   7.2730469e-01
   7.2734375e-01
   7.2738281e-01
   7.2742188e-01
   7.2746094e-01
   7.2750000e-01
   7.2753906e-01
   7.2757813e-01
   7.2761719e-01
   7.2765625e-01
   7.2769531e-01
   7.2773438e-01
   7.2777344e-01
   7.2781250e-01
   7.2785156e-01
   7.2789063e-01
   7.2792969e-01
   7.2796875e-01
   7.2800781e-01
   7.2804688e-01
   7.2808594e-01
   7.2812500e-01
   7.2816406e-01
   7.2820313e-01
   7.2824219e-01
   7.2828125e-01
   7.2832031e-01
   7.2835938e-01
   7.2839844e-01
   7.2843750e-01
   7.2847656e-01
   7.2851563e-01
   7.2855469e-01
   7.2859375e-01
   7.2863281e-01
   7.2867188e-01
   7.2871094e-01
   7.2875000e-01
   7.2878906e-01
   7.2882813e-01
   7.2886719e-01
   7.2890625e-01
   7.2894531e-01
   7.2898438e-01
   7.2902344e-01
   7.2906250e-01
   7.2910156e-01
   7.2914063e-01
   7.2917969e-01
   7.2921875e-01
   7.2925781e-01
   7.2929688e-01
   7.2933594e-01
   7.2937500e-01
   7.2941406e-01
   7.2945313e-01
   7.2949219e-01
   7.2953125e-01
   7.2957031e-01
   7.2960938e-01
   7.2964844e-01
   7.2968750e-01
   7.2972656e-01
   7.2976563e-01
   7.2980469e-01
   7.2984375e-01
   7.2988281e-01
   7.2992188e-01
   7.2996094e-01
   7.3000000e-01
   7.3003906e-01
   7.3007813e-01
   7.3011719e-01
   7.3015625e-01
   7.3019531e-01
   7.3023438e-01
   7.3027344e-01
   7.3031250e-01
   7.3035156e-01
   7.3039063e-01
   7.3042969e-01
   7.3046875e-01
   7.3050781e-01
   7.3054688e-01
   7.3058594e-01
   7.3062500e-01
   7.3066406e-01
   7.3070313e-01
   7.3074219e-01
   7.3078125e-01
   7.3082031e-01
   7.3085938e-01
   7.3089844e-01
   7.3093750e-01
   7.3097656e-01
   7.3101563e-01
   7.3105469e-01
   7.3109375e-01
   7.3113281e-01
   7.3117188e-01
   7.3121094e-01
   7.3125000e-01
   7.3128906e-01
   7.3132813e-01
   7.3136719e-01
   7.3140625e-01
   7.3144531e-01
   7.3148438e-01
   7.3152344e-01
   7.3156250e-01
   7.3160156e-01
   7.3164063e-01
   7.3167969e-01
   7.3171875e-01
   7.3175781e-01
   7.3179688e-01
   7.3183594e-01
   7.3187500e-01
   7.3191406e-01
   7.3195313e-01
   7.3199219e-01
   7.3203125e-01
   7.3207031e-01
   7.3210938e-01
   7.3214844e-01
   7.3218750e-01
   7.3222656e-01
   7.3226563e-01
   7.3230469e-01
   7.3234375e-01
   7.3238281e-01
   7.3242188e-01
   7.3246094e-01
   7.3250000e-01
   7.3253906e-01
   7.3257813e-01
   7.3261719e-01
   7.3265625e-01
   7.3269531e-01
   7.3273438e-01
   7.3277344e-01
   7.3281250e-01
   7.3285156e-01
   7.3289063e-01
   7.3292969e-01
   7.3296875e-01
   7.3300781e-01
   7.3304688e-01
   7.3308594e-01
   7.3312500e-01
   7.3316406e-01
   7.3320313e-01
   7.3324219e-01
   7.3328125e-01
   7.3332031e-01
   7.3335938e-01
   7.3339844e-01
   7.3343750e-01
   7.3347656e-01
   7.3351563e-01
   7.3355469e-01
   7.3359375e-01
   7.3363281e-01
   7.3367188e-01
   7.3371094e-01
   7.3375000e-01
   7.3378906e-01
   7.3382813e-01
   7.3386719e-01
   7.3390625e-01
   7.3394531e-01
   7.3398438e-01
   7.3402344e-01
   7.3406250e-01
   7.3410156e-01
   7.3414063e-01
   7.3417969e-01
   7.3421875e-01
   7.3425781e-01
   7.3429688e-01
   7.3433594e-01
   7.3437500e-01
   7.3441406e-01
   7.3445313e-01
   7.3449219e-01
   7.3453125e-01
   7.3457031e-01
   7.3460938e-01
   7.3464844e-01
   7.3468750e-01
   7.3472656e-01
   7.3476563e-01
   7.3480469e-01
   7.3484375e-01
   7.3488281e-01
   7.3492188e-01
   7.3496094e-01
   7.3500000e-01
   7.3503906e-01
   7.3507813e-01
   7.3511719e-01
   7.3515625e-01
   7.3519531e-01
   7.3523438e-01
   7.3527344e-01
   7.3531250e-01
   7.3535156e-01
   7.3539063e-01
   7.3542969e-01
   7.3546875e-01
   7.3550781e-01
   7.3554688e-01
   7.3558594e-01
   7.3562500e-01
   7.3566406e-01
   7.3570313e-01
   7.3574219e-01
   7.3578125e-01
   7.3582031e-01
   7.3585938e-01
   7.3589844e-01
   7.3593750e-01
   7.3597656e-01
   7.3601563e-01
   7.3605469e-01
   7.3609375e-01
   7.3613281e-01
   7.3617188e-01
   7.3621094e-01
   7.3625000e-01
   7.3628906e-01
   7.3632813e-01
   7.3636719e-01
   7.3640625e-01
   7.3644531e-01
   7.3648438e-01
   7.3652344e-01
   7.3656250e-01
   7.3660156e-01
   7.3664063e-01
   7.3667969e-01
   7.3671875e-01
   7.3675781e-01
   7.3679688e-01
   7.3683594e-01
   7.3687500e-01
   7.3691406e-01
   7.3695313e-01
   7.3699219e-01
   7.3703125e-01
   7.3707031e-01
   7.3710938e-01
   7.3714844e-01
   7.3718750e-01
   7.3722656e-01
   7.3726563e-01
   7.3730469e-01
   7.3734375e-01
   7.3738281e-01
   7.3742188e-01
   7.3746094e-01
   7.3750000e-01
   7.3753906e-01
   7.3757813e-01
   7.3761719e-01
   7.3765625e-01
   7.3769531e-01
   7.3773438e-01
   7.3777344e-01
   7.3781250e-01
   7.3785156e-01
   7.3789063e-01
   7.3792969e-01
   7.3796875e-01
   7.3800781e-01
   7.3804688e-01
   7.3808594e-01
   7.3812500e-01
   7.3816406e-01
   7.3820313e-01
   7.3824219e-01
   7.3828125e-01
   7.3832031e-01
   7.3835938e-01
   7.3839844e-01
   7.3843750e-01
   7.3847656e-01
   7.3851563e-01
   7.3855469e-01
   7.3859375e-01
   7.3863281e-01
   7.3867188e-01
   7.3871094e-01
   7.3875000e-01
   7.3878906e-01
   7.3882813e-01
   7.3886719e-01
   7.3890625e-01
   7.3894531e-01
   7.3898438e-01
   7.3902344e-01
   7.3906250e-01
   7.3910156e-01
   7.3914063e-01
   7.3917969e-01
   7.3921875e-01
   7.3925781e-01
   7.3929688e-01
   7.3933594e-01
   7.3937500e-01
   7.3941406e-01
   7.3945313e-01
   7.3949219e-01
   7.3953125e-01
   7.3957031e-01
   7.3960938e-01
   7.3964844e-01
   7.3968750e-01
   7.3972656e-01
   7.3976563e-01
   7.3980469e-01
   7.3984375e-01
   7.3988281e-01
   7.3992188e-01
   7.3996094e-01
   7.4000000e-01
   7.4003906e-01
   7.4007813e-01
   7.4011719e-01
   7.4015625e-01
   7.4019531e-01
   7.4023438e-01
   7.4027344e-01
   7.4031250e-01
   7.4035156e-01
   7.4039063e-01
   7.4042969e-01
   7.4046875e-01
   7.4050781e-01
   7.4054688e-01
   7.4058594e-01
   7.4062500e-01
   7.4066406e-01
   7.4070313e-01
   7.4074219e-01
   7.4078125e-01
   7.4082031e-01
   7.4085938e-01
   7.4089844e-01
   7.4093750e-01
   7.4097656e-01
   7.4101563e-01
   7.4105469e-01
   7.4109375e-01
   7.4113281e-01
   7.4117188e-01
   7.4121094e-01
   7.4125000e-01
   7.4128906e-01
   7.4132813e-01
   7.4136719e-01
   7.4140625e-01
   7.4144531e-01
   7.4148438e-01
   7.4152344e-01
   7.4156250e-01
   7.4160156e-01
   7.4164063e-01
   7.4167969e-01
   7.4171875e-01
   7.4175781e-01
   7.4179688e-01
   7.4183594e-01
   7.4187500e-01
   7.4191406e-01
   7.4195313e-01
   7.4199219e-01
   7.4203125e-01
   7.4207031e-01
   7.4210938e-01
   7.4214844e-01
   7.4218750e-01
   7.4222656e-01
   7.4226563e-01
   7.4230469e-01
   7.4234375e-01
   7.4238281e-01
   7.4242188e-01
   7.4246094e-01
   7.4250000e-01
   7.4253906e-01
   7.4257813e-01
   7.4261719e-01
   7.4265625e-01
   7.4269531e-01
   7.4273438e-01
   7.4277344e-01
   7.4281250e-01
   7.4285156e-01
   7.4289063e-01
   7.4292969e-01
   7.4296875e-01
   7.4300781e-01
   7.4304688e-01
   7.4308594e-01
   7.4312500e-01
   7.4316406e-01
   7.4320313e-01
   7.4324219e-01
   7.4328125e-01
   7.4332031e-01
   7.4335938e-01
   7.4339844e-01
   7.4343750e-01
   7.4347656e-01
   7.4351563e-01
   7.4355469e-01
   7.4359375e-01
   7.4363281e-01
   7.4367188e-01
   7.4371094e-01
   7.4375000e-01
   7.4378906e-01
   7.4382813e-01
   7.4386719e-01
   7.4390625e-01
   7.4394531e-01
   7.4398438e-01
   7.4402344e-01
   7.4406250e-01
   7.4410156e-01
   7.4414063e-01
   7.4417969e-01
   7.4421875e-01
   7.4425781e-01
   7.4429688e-01
   7.4433594e-01
   7.4437500e-01
   7.4441406e-01
   7.4445313e-01
   7.4449219e-01
   7.4453125e-01
   7.4457031e-01
   7.4460938e-01
   7.4464844e-01
   7.4468750e-01
   7.4472656e-01
   7.4476563e-01
   7.4480469e-01
   7.4484375e-01
   7.4488281e-01
   7.4492188e-01
   7.4496094e-01
   7.4500000e-01
   7.4503906e-01
   7.4507813e-01
   7.4511719e-01
   7.4515625e-01
   7.4519531e-01
   7.4523438e-01
   7.4527344e-01
   7.4531250e-01
   7.4535156e-01
   7.4539063e-01
   7.4542969e-01
   7.4546875e-01
   7.4550781e-01
   7.4554688e-01
   7.4558594e-01
   7.4562500e-01
   7.4566406e-01
   7.4570313e-01
   7.4574219e-01
   7.4578125e-01
   7.4582031e-01
   7.4585938e-01
   7.4589844e-01
   7.4593750e-01
   7.4597656e-01
   7.4601563e-01
   7.4605469e-01
   7.4609375e-01
   7.4613281e-01
   7.4617188e-01
   7.4621094e-01
   7.4625000e-01
   7.4628906e-01
   7.4632813e-01
   7.4636719e-01
   7.4640625e-01
   7.4644531e-01
   7.4648438e-01
   7.4652344e-01
   7.4656250e-01
   7.4660156e-01
   7.4664063e-01
   7.4667969e-01
   7.4671875e-01
   7.4675781e-01
   7.4679688e-01
   7.4683594e-01
   7.4687500e-01
   7.4691406e-01
   7.4695313e-01
   7.4699219e-01
   7.4703125e-01
   7.4707031e-01
   7.4710938e-01
   7.4714844e-01
   7.4718750e-01
   7.4722656e-01
   7.4726563e-01
   7.4730469e-01
   7.4734375e-01
   7.4738281e-01
   7.4742188e-01
   7.4746094e-01
   7.4750000e-01
   7.4753906e-01
   7.4757813e-01
   7.4761719e-01
   7.4765625e-01
   7.4769531e-01
   7.4773438e-01
   7.4777344e-01
   7.4781250e-01
   7.4785156e-01
   7.4789063e-01
   7.4792969e-01
   7.4796875e-01
   7.4800781e-01
   7.4804688e-01
   7.4808594e-01
   7.4812500e-01
   7.4816406e-01
   7.4820313e-01
   7.4824219e-01
   7.4828125e-01
   7.4832031e-01
   7.4835938e-01
   7.4839844e-01
   7.4843750e-01
   7.4847656e-01
   7.4851563e-01
   7.4855469e-01
   7.4859375e-01
   7.4863281e-01
   7.4867188e-01
   7.4871094e-01
   7.4875000e-01
   7.4878906e-01
   7.4882813e-01
   7.4886719e-01
   7.4890625e-01
   7.4894531e-01
   7.4898438e-01
   7.4902344e-01
   7.4906250e-01
   7.4910156e-01
   7.4914063e-01
   7.4917969e-01
   7.4921875e-01
   7.4925781e-01
   7.4929688e-01
   7.4933594e-01
   7.4937500e-01
   7.4941406e-01
   7.4945313e-01
   7.4949219e-01
   7.4953125e-01
   7.4957031e-01
   7.4960938e-01
   7.4964844e-01
   7.4968750e-01
   7.4972656e-01
   7.4976563e-01
   7.4980469e-01
   7.4984375e-01
   7.4988281e-01
   7.4992188e-01
   7.4996094e-01
   7.5000000e-01
   7.5003906e-01
   7.5007813e-01
   7.5011719e-01
   7.5015625e-01
   7.5019531e-01
   7.5023438e-01
   7.5027344e-01
   7.5031250e-01
   7.5035156e-01
   7.5039063e-01
   7.5042969e-01
   7.5046875e-01
   7.5050781e-01
   7.5054688e-01
   7.5058594e-01
   7.5062500e-01
   7.5066406e-01
   7.5070313e-01
   7.5074219e-01
   7.5078125e-01
   7.5082031e-01
   7.5085938e-01
   7.5089844e-01
   7.5093750e-01
   7.5097656e-01
   7.5101563e-01
   7.5105469e-01
   7.5109375e-01
   7.5113281e-01
   7.5117188e-01
   7.5121094e-01
   7.5125000e-01
   7.5128906e-01
   7.5132813e-01
   7.5136719e-01
   7.5140625e-01
   7.5144531e-01
   7.5148438e-01
   7.5152344e-01
   7.5156250e-01
   7.5160156e-01
   7.5164063e-01
   7.5167969e-01
   7.5171875e-01
   7.5175781e-01
   7.5179688e-01
   7.5183594e-01
   7.5187500e-01
   7.5191406e-01
   7.5195313e-01
   7.5199219e-01
   7.5203125e-01
   7.5207031e-01
   7.5210938e-01
   7.5214844e-01
   7.5218750e-01
   7.5222656e-01
   7.5226563e-01
   7.5230469e-01
   7.5234375e-01
   7.5238281e-01
   7.5242188e-01
   7.5246094e-01
   7.5250000e-01
   7.5253906e-01
   7.5257813e-01
   7.5261719e-01
   7.5265625e-01
   7.5269531e-01
   7.5273438e-01
   7.5277344e-01
   7.5281250e-01
   7.5285156e-01
   7.5289063e-01
   7.5292969e-01
   7.5296875e-01
   7.5300781e-01
   7.5304688e-01
   7.5308594e-01
   7.5312500e-01
   7.5316406e-01
   7.5320313e-01
   7.5324219e-01
   7.5328125e-01
   7.5332031e-01
   7.5335938e-01
   7.5339844e-01
   7.5343750e-01
   7.5347656e-01
   7.5351563e-01
   7.5355469e-01
   7.5359375e-01
   7.5363281e-01
   7.5367188e-01
   7.5371094e-01
   7.5375000e-01
   7.5378906e-01
   7.5382813e-01
   7.5386719e-01
   7.5390625e-01
   7.5394531e-01
   7.5398438e-01
   7.5402344e-01
   7.5406250e-01
   7.5410156e-01
   7.5414063e-01
   7.5417969e-01
   7.5421875e-01
   7.5425781e-01
   7.5429688e-01
   7.5433594e-01
   7.5437500e-01
   7.5441406e-01
   7.5445313e-01
   7.5449219e-01
   7.5453125e-01
   7.5457031e-01
   7.5460938e-01
   7.5464844e-01
   7.5468750e-01
   7.5472656e-01
   7.5476563e-01
   7.5480469e-01
   7.5484375e-01
   7.5488281e-01
   7.5492188e-01
   7.5496094e-01
   7.5500000e-01
   7.5503906e-01
   7.5507813e-01
   7.5511719e-01
   7.5515625e-01
   7.5519531e-01
   7.5523438e-01
   7.5527344e-01
   7.5531250e-01
   7.5535156e-01
   7.5539063e-01
   7.5542969e-01
   7.5546875e-01
   7.5550781e-01
   7.5554688e-01
   7.5558594e-01
   7.5562500e-01
   7.5566406e-01
   7.5570313e-01
   7.5574219e-01
   7.5578125e-01
   7.5582031e-01
   7.5585938e-01
   7.5589844e-01
   7.5593750e-01
   7.5597656e-01
   7.5601563e-01
   7.5605469e-01
   7.5609375e-01
   7.5613281e-01
   7.5617188e-01
   7.5621094e-01
   7.5625000e-01
   7.5628906e-01
   7.5632813e-01
   7.5636719e-01
   7.5640625e-01
   7.5644531e-01
   7.5648438e-01
   7.5652344e-01
   7.5656250e-01
   7.5660156e-01
   7.5664063e-01
   7.5667969e-01
   7.5671875e-01
   7.5675781e-01
   7.5679688e-01
   7.5683594e-01
   7.5687500e-01
   7.5691406e-01
   7.5695313e-01
   7.5699219e-01
   7.5703125e-01
   7.5707031e-01
   7.5710938e-01
   7.5714844e-01
   7.5718750e-01
   7.5722656e-01
   7.5726563e-01
   7.5730469e-01
   7.5734375e-01
   7.5738281e-01
   7.5742188e-01
   7.5746094e-01
   7.5750000e-01
   7.5753906e-01
   7.5757813e-01
   7.5761719e-01
   7.5765625e-01
   7.5769531e-01
   7.5773438e-01
   7.5777344e-01
   7.5781250e-01
   7.5785156e-01
   7.5789063e-01
   7.5792969e-01
   7.5796875e-01
   7.5800781e-01
   7.5804688e-01
   7.5808594e-01
   7.5812500e-01
   7.5816406e-01
   7.5820313e-01
   7.5824219e-01
   7.5828125e-01
   7.5832031e-01
   7.5835938e-01
   7.5839844e-01
   7.5843750e-01
   7.5847656e-01
   7.5851563e-01
   7.5855469e-01
   7.5859375e-01
   7.5863281e-01
   7.5867188e-01
   7.5871094e-01
   7.5875000e-01
   7.5878906e-01
   7.5882813e-01
   7.5886719e-01
   7.5890625e-01
   7.5894531e-01
   7.5898438e-01
   7.5902344e-01
   7.5906250e-01
   7.5910156e-01
   7.5914063e-01
   7.5917969e-01
   7.5921875e-01
   7.5925781e-01
   7.5929688e-01
   7.5933594e-01
   7.5937500e-01
   7.5941406e-01
   7.5945313e-01
   7.5949219e-01
   7.5953125e-01
   7.5957031e-01
   7.5960938e-01
   7.5964844e-01
   7.5968750e-01
   7.5972656e-01
   7.5976563e-01
   7.5980469e-01
   7.5984375e-01
   7.5988281e-01
   7.5992188e-01
   7.5996094e-01
   7.6000000e-01
   7.6003906e-01
   7.6007813e-01
   7.6011719e-01
   7.6015625e-01
   7.6019531e-01
   7.6023438e-01
   7.6027344e-01
   7.6031250e-01
   7.6035156e-01
   7.6039063e-01
   7.6042969e-01
   7.6046875e-01
   7.6050781e-01
   7.6054688e-01
   7.6058594e-01
   7.6062500e-01
   7.6066406e-01
   7.6070313e-01
   7.6074219e-01
   7.6078125e-01
   7.6082031e-01
   7.6085938e-01
   7.6089844e-01
   7.6093750e-01
   7.6097656e-01
   7.6101563e-01
   7.6105469e-01
   7.6109375e-01
   7.6113281e-01
   7.6117188e-01
   7.6121094e-01
   7.6125000e-01
   7.6128906e-01
   7.6132813e-01
   7.6136719e-01
   7.6140625e-01
   7.6144531e-01
   7.6148438e-01
   7.6152344e-01
   7.6156250e-01
   7.6160156e-01
   7.6164063e-01
   7.6167969e-01
   7.6171875e-01
   7.6175781e-01
   7.6179688e-01
   7.6183594e-01
   7.6187500e-01
   7.6191406e-01
   7.6195313e-01
   7.6199219e-01
   7.6203125e-01
   7.6207031e-01
   7.6210938e-01
   7.6214844e-01
   7.6218750e-01
   7.6222656e-01
   7.6226563e-01
   7.6230469e-01
   7.6234375e-01
   7.6238281e-01
   7.6242188e-01
   7.6246094e-01
   7.6250000e-01
   7.6253906e-01
   7.6257813e-01
   7.6261719e-01
   7.6265625e-01
   7.6269531e-01
   7.6273438e-01
   7.6277344e-01
   7.6281250e-01
   7.6285156e-01
   7.6289063e-01
   7.6292969e-01
   7.6296875e-01
   7.6300781e-01
   7.6304688e-01
   7.6308594e-01
   7.6312500e-01
   7.6316406e-01
   7.6320313e-01
   7.6324219e-01
   7.6328125e-01
   7.6332031e-01
   7.6335938e-01
   7.6339844e-01
   7.6343750e-01
   7.6347656e-01
   7.6351563e-01
   7.6355469e-01
   7.6359375e-01
   7.6363281e-01
   7.6367188e-01
   7.6371094e-01
   7.6375000e-01
   7.6378906e-01
   7.6382813e-01
   7.6386719e-01
   7.6390625e-01
   7.6394531e-01
   7.6398438e-01
   7.6402344e-01
   7.6406250e-01
   7.6410156e-01
   7.6414063e-01
   7.6417969e-01
   7.6421875e-01
   7.6425781e-01
   7.6429688e-01
   7.6433594e-01
   7.6437500e-01
   7.6441406e-01
   7.6445313e-01
   7.6449219e-01
   7.6453125e-01
   7.6457031e-01
   7.6460938e-01
   7.6464844e-01
   7.6468750e-01
   7.6472656e-01
   7.6476563e-01
   7.6480469e-01
   7.6484375e-01
   7.6488281e-01
   7.6492188e-01
   7.6496094e-01
   7.6500000e-01
   7.6503906e-01
   7.6507813e-01
   7.6511719e-01
   7.6515625e-01
   7.6519531e-01
   7.6523438e-01
   7.6527344e-01
   7.6531250e-01
   7.6535156e-01
   7.6539063e-01
   7.6542969e-01
   7.6546875e-01
   7.6550781e-01
   7.6554688e-01
   7.6558594e-01
   7.6562500e-01
   7.6566406e-01
   7.6570313e-01
   7.6574219e-01
   7.6578125e-01
   7.6582031e-01
   7.6585938e-01
   7.6589844e-01
   7.6593750e-01
   7.6597656e-01
   7.6601563e-01
   7.6605469e-01
   7.6609375e-01
   7.6613281e-01
   7.6617188e-01
   7.6621094e-01
   7.6625000e-01
   7.6628906e-01
   7.6632813e-01
   7.6636719e-01
   7.6640625e-01
   7.6644531e-01
   7.6648438e-01
   7.6652344e-01
   7.6656250e-01
   7.6660156e-01
   7.6664063e-01
   7.6667969e-01
   7.6671875e-01
   7.6675781e-01
   7.6679688e-01
   7.6683594e-01
   7.6687500e-01
   7.6691406e-01
   7.6695313e-01
   7.6699219e-01
   7.6703125e-01
   7.6707031e-01
   7.6710938e-01
   7.6714844e-01
   7.6718750e-01
   7.6722656e-01
   7.6726563e-01
   7.6730469e-01
   7.6734375e-01
   7.6738281e-01
   7.6742188e-01
   7.6746094e-01
   7.6750000e-01
   7.6753906e-01
   7.6757813e-01
   7.6761719e-01
   7.6765625e-01
   7.6769531e-01
   7.6773438e-01
   7.6777344e-01
   7.6781250e-01
   7.6785156e-01
   7.6789063e-01
   7.6792969e-01
   7.6796875e-01
   7.6800781e-01
   7.6804688e-01
   7.6808594e-01
   7.6812500e-01
   7.6816406e-01
   7.6820313e-01
   7.6824219e-01
   7.6828125e-01
   7.6832031e-01
   7.6835938e-01
   7.6839844e-01
   7.6843750e-01
   7.6847656e-01
   7.6851563e-01
   7.6855469e-01
   7.6859375e-01
   7.6863281e-01
   7.6867188e-01
   7.6871094e-01
   7.6875000e-01
   7.6878906e-01
   7.6882813e-01
   7.6886719e-01
   7.6890625e-01
   7.6894531e-01
   7.6898438e-01
   7.6902344e-01
   7.6906250e-01
   7.6910156e-01
   7.6914063e-01
   7.6917969e-01
   7.6921875e-01
   7.6925781e-01
   7.6929688e-01
   7.6933594e-01
   7.6937500e-01
   7.6941406e-01
   7.6945313e-01
   7.6949219e-01
   7.6953125e-01
   7.6957031e-01
   7.6960938e-01
   7.6964844e-01
   7.6968750e-01
   7.6972656e-01
   7.6976563e-01
   7.6980469e-01
   7.6984375e-01
   7.6988281e-01
   7.6992188e-01
   7.6996094e-01
   7.7000000e-01
   7.7003906e-01
   7.7007813e-01
   7.7011719e-01
   7.7015625e-01
   7.7019531e-01
   7.7023438e-01
   7.7027344e-01
   7.7031250e-01
   7.7035156e-01
   7.7039063e-01
   7.7042969e-01
   7.7046875e-01
   7.7050781e-01
   7.7054688e-01
   7.7058594e-01
   7.7062500e-01
   7.7066406e-01
   7.7070313e-01
   7.7074219e-01
   7.7078125e-01
   7.7082031e-01
   7.7085938e-01
   7.7089844e-01
   7.7093750e-01
   7.7097656e-01
   7.7101563e-01
   7.7105469e-01
   7.7109375e-01
   7.7113281e-01
   7.7117188e-01
   7.7121094e-01
   7.7125000e-01
   7.7128906e-01
   7.7132813e-01
   7.7136719e-01
   7.7140625e-01
   7.7144531e-01
   7.7148438e-01
   7.7152344e-01
   7.7156250e-01
   7.7160156e-01
   7.7164063e-01
   7.7167969e-01
   7.7171875e-01
   7.7175781e-01
   7.7179688e-01
   7.7183594e-01
   7.7187500e-01
   7.7191406e-01
   7.7195313e-01
   7.7199219e-01
   7.7203125e-01
   7.7207031e-01
   7.7210938e-01
   7.7214844e-01
   7.7218750e-01
   7.7222656e-01
   7.7226563e-01
   7.7230469e-01
   7.7234375e-01
   7.7238281e-01
   7.7242188e-01
   7.7246094e-01
   7.7250000e-01
   7.7253906e-01
   7.7257813e-01
   7.7261719e-01
   7.7265625e-01
   7.7269531e-01
   7.7273438e-01
   7.7277344e-01
   7.7281250e-01
   7.7285156e-01
   7.7289063e-01
   7.7292969e-01
   7.7296875e-01
   7.7300781e-01
   7.7304688e-01
   7.7308594e-01
   7.7312500e-01
   7.7316406e-01
   7.7320313e-01
   7.7324219e-01
   7.7328125e-01
   7.7332031e-01
   7.7335938e-01
   7.7339844e-01
   7.7343750e-01
   7.7347656e-01
   7.7351563e-01
   7.7355469e-01
   7.7359375e-01
   7.7363281e-01
   7.7367188e-01
   7.7371094e-01
   7.7375000e-01
   7.7378906e-01
   7.7382813e-01
   7.7386719e-01
   7.7390625e-01
   7.7394531e-01
   7.7398438e-01
   7.7402344e-01
   7.7406250e-01
   7.7410156e-01
   7.7414063e-01
   7.7417969e-01
   7.7421875e-01
   7.7425781e-01
   7.7429688e-01
   7.7433594e-01
   7.7437500e-01
   7.7441406e-01
   7.7445313e-01
   7.7449219e-01
   7.7453125e-01
   7.7457031e-01
   7.7460938e-01
   7.7464844e-01
   7.7468750e-01
   7.7472656e-01
   7.7476563e-01
   7.7480469e-01
   7.7484375e-01
   7.7488281e-01
   7.7492188e-01
   7.7496094e-01
   7.7500000e-01
   7.7503906e-01
   7.7507813e-01
   7.7511719e-01
   7.7515625e-01
   7.7519531e-01
   7.7523438e-01
   7.7527344e-01
   7.7531250e-01
   7.7535156e-01
   7.7539063e-01
   7.7542969e-01
   7.7546875e-01
   7.7550781e-01
   7.7554688e-01
   7.7558594e-01
   7.7562500e-01
   7.7566406e-01
   7.7570313e-01
   7.7574219e-01
   7.7578125e-01
   7.7582031e-01
   7.7585938e-01
   7.7589844e-01
   7.7593750e-01
   7.7597656e-01
   7.7601563e-01
   7.7605469e-01
   7.7609375e-01
   7.7613281e-01
   7.7617188e-01
   7.7621094e-01
   7.7625000e-01
   7.7628906e-01
   7.7632813e-01
   7.7636719e-01
   7.7640625e-01
   7.7644531e-01
   7.7648438e-01
   7.7652344e-01
   7.7656250e-01
   7.7660156e-01
   7.7664063e-01
   7.7667969e-01
   7.7671875e-01
   7.7675781e-01
   7.7679688e-01
   7.7683594e-01
   7.7687500e-01
   7.7691406e-01
   7.7695313e-01
   7.7699219e-01
   7.7703125e-01
   7.7707031e-01
   7.7710938e-01
   7.7714844e-01
   7.7718750e-01
   7.7722656e-01
   7.7726563e-01
   7.7730469e-01
   7.7734375e-01
   7.7738281e-01
   7.7742188e-01
   7.7746094e-01
   7.7750000e-01
   7.7753906e-01
   7.7757813e-01
   7.7761719e-01
   7.7765625e-01
   7.7769531e-01
   7.7773438e-01
   7.7777344e-01
   7.7781250e-01
   7.7785156e-01
   7.7789063e-01
   7.7792969e-01
   7.7796875e-01
   7.7800781e-01
   7.7804688e-01
   7.7808594e-01
   7.7812500e-01
   7.7816406e-01
   7.7820313e-01
   7.7824219e-01
   7.7828125e-01
   7.7832031e-01
   7.7835938e-01
   7.7839844e-01
   7.7843750e-01
   7.7847656e-01
   7.7851563e-01
   7.7855469e-01
   7.7859375e-01
   7.7863281e-01
   7.7867188e-01
   7.7871094e-01
   7.7875000e-01
   7.7878906e-01
   7.7882813e-01
   7.7886719e-01
   7.7890625e-01
   7.7894531e-01
   7.7898438e-01
   7.7902344e-01
   7.7906250e-01
   7.7910156e-01
   7.7914063e-01
   7.7917969e-01
   7.7921875e-01
   7.7925781e-01
   7.7929688e-01
   7.7933594e-01
   7.7937500e-01
   7.7941406e-01
   7.7945313e-01
   7.7949219e-01
   7.7953125e-01
   7.7957031e-01
   7.7960938e-01
   7.7964844e-01
   7.7968750e-01
   7.7972656e-01
   7.7976563e-01
   7.7980469e-01
   7.7984375e-01
   7.7988281e-01
   7.7992188e-01
   7.7996094e-01
   7.8000000e-01
   7.8003906e-01
   7.8007813e-01
   7.8011719e-01
   7.8015625e-01
   7.8019531e-01
   7.8023438e-01
   7.8027344e-01
   7.8031250e-01
   7.8035156e-01
   7.8039063e-01
   7.8042969e-01
   7.8046875e-01
   7.8050781e-01
   7.8054688e-01
   7.8058594e-01
   7.8062500e-01
   7.8066406e-01
   7.8070313e-01
   7.8074219e-01
   7.8078125e-01
   7.8082031e-01
   7.8085938e-01
   7.8089844e-01
   7.8093750e-01
   7.8097656e-01
   7.8101563e-01
   7.8105469e-01
   7.8109375e-01
   7.8113281e-01
   7.8117188e-01
   7.8121094e-01
   7.8125000e-01
   7.8128906e-01
   7.8132813e-01
   7.8136719e-01
   7.8140625e-01
   7.8144531e-01
   7.8148438e-01
   7.8152344e-01
   7.8156250e-01
   7.8160156e-01
   7.8164063e-01
   7.8167969e-01
   7.8171875e-01
   7.8175781e-01
   7.8179688e-01
   7.8183594e-01
   7.8187500e-01
   7.8191406e-01
   7.8195313e-01
   7.8199219e-01
   7.8203125e-01
   7.8207031e-01
   7.8210938e-01
   7.8214844e-01
   7.8218750e-01
   7.8222656e-01
   7.8226563e-01
   7.8230469e-01
   7.8234375e-01
   7.8238281e-01
   7.8242188e-01
   7.8246094e-01
   7.8250000e-01
   7.8253906e-01
   7.8257813e-01
   7.8261719e-01
   7.8265625e-01
   7.8269531e-01
   7.8273438e-01
   7.8277344e-01
   7.8281250e-01
   7.8285156e-01
   7.8289063e-01
   7.8292969e-01
   7.8296875e-01
   7.8300781e-01
   7.8304688e-01
   7.8308594e-01
   7.8312500e-01
   7.8316406e-01
   7.8320313e-01
   7.8324219e-01
   7.8328125e-01
   7.8332031e-01
   7.8335938e-01
   7.8339844e-01
   7.8343750e-01
   7.8347656e-01
   7.8351563e-01
   7.8355469e-01
   7.8359375e-01
   7.8363281e-01
   7.8367188e-01
   7.8371094e-01
   7.8375000e-01
   7.8378906e-01
   7.8382813e-01
   7.8386719e-01
   7.8390625e-01
   7.8394531e-01
   7.8398438e-01
   7.8402344e-01
   7.8406250e-01
   7.8410156e-01
   7.8414063e-01
   7.8417969e-01
   7.8421875e-01
   7.8425781e-01
   7.8429688e-01
   7.8433594e-01
   7.8437500e-01
   7.8441406e-01
   7.8445313e-01
   7.8449219e-01
   7.8453125e-01
   7.8457031e-01
   7.8460938e-01
   7.8464844e-01
   7.8468750e-01
   7.8472656e-01
   7.8476563e-01
   7.8480469e-01
   7.8484375e-01
   7.8488281e-01
   7.8492188e-01
   7.8496094e-01
   7.8500000e-01
   7.8503906e-01
   7.8507813e-01
   7.8511719e-01
   7.8515625e-01
   7.8519531e-01
   7.8523438e-01
   7.8527344e-01
   7.8531250e-01
   7.8535156e-01
   7.8539063e-01
   7.8542969e-01
   7.8546875e-01
   7.8550781e-01
   7.8554688e-01
   7.8558594e-01
   7.8562500e-01
   7.8566406e-01
   7.8570313e-01
   7.8574219e-01
   7.8578125e-01
   7.8582031e-01
   7.8585938e-01
   7.8589844e-01
   7.8593750e-01
   7.8597656e-01
   7.8601563e-01
   7.8605469e-01
   7.8609375e-01
   7.8613281e-01
   7.8617188e-01
   7.8621094e-01
   7.8625000e-01
   7.8628906e-01
   7.8632813e-01
   7.8636719e-01
   7.8640625e-01
   7.8644531e-01
   7.8648438e-01
   7.8652344e-01
   7.8656250e-01
   7.8660156e-01
   7.8664063e-01
   7.8667969e-01
   7.8671875e-01
   7.8675781e-01
   7.8679688e-01
   7.8683594e-01
   7.8687500e-01
   7.8691406e-01
   7.8695313e-01
   7.8699219e-01
   7.8703125e-01
   7.8707031e-01
   7.8710938e-01
   7.8714844e-01
   7.8718750e-01
   7.8722656e-01
   7.8726563e-01
   7.8730469e-01
   7.8734375e-01
   7.8738281e-01
   7.8742188e-01
   7.8746094e-01
   7.8750000e-01
   7.8753906e-01
   7.8757813e-01
   7.8761719e-01
   7.8765625e-01
   7.8769531e-01
   7.8773438e-01
   7.8777344e-01
   7.8781250e-01
   7.8785156e-01
   7.8789063e-01
   7.8792969e-01
   7.8796875e-01
   7.8800781e-01
   7.8804688e-01
   7.8808594e-01
   7.8812500e-01
   7.8816406e-01
   7.8820313e-01
   7.8824219e-01
   7.8828125e-01
   7.8832031e-01
   7.8835938e-01
   7.8839844e-01
   7.8843750e-01
   7.8847656e-01
   7.8851563e-01
   7.8855469e-01
   7.8859375e-01
   7.8863281e-01
   7.8867188e-01
   7.8871094e-01
   7.8875000e-01
   7.8878906e-01
   7.8882813e-01
   7.8886719e-01
   7.8890625e-01
   7.8894531e-01
   7.8898438e-01
   7.8902344e-01
   7.8906250e-01
   7.8910156e-01
   7.8914063e-01
   7.8917969e-01
   7.8921875e-01
   7.8925781e-01
   7.8929688e-01
   7.8933594e-01
   7.8937500e-01
   7.8941406e-01
   7.8945313e-01
   7.8949219e-01
   7.8953125e-01
   7.8957031e-01
   7.8960938e-01
   7.8964844e-01
   7.8968750e-01
   7.8972656e-01
   7.8976563e-01
   7.8980469e-01
   7.8984375e-01
   7.8988281e-01
   7.8992188e-01
   7.8996094e-01
   7.9000000e-01
   7.9003906e-01
   7.9007813e-01
   7.9011719e-01
   7.9015625e-01
   7.9019531e-01
   7.9023438e-01
   7.9027344e-01
   7.9031250e-01
   7.9035156e-01
   7.9039063e-01
   7.9042969e-01
   7.9046875e-01
   7.9050781e-01
   7.9054688e-01
   7.9058594e-01
   7.9062500e-01
   7.9066406e-01
   7.9070313e-01
   7.9074219e-01
   7.9078125e-01
   7.9082031e-01
   7.9085938e-01
   7.9089844e-01
   7.9093750e-01
   7.9097656e-01
   7.9101563e-01
   7.9105469e-01
   7.9109375e-01
   7.9113281e-01
   7.9117188e-01
   7.9121094e-01
   7.9125000e-01
   7.9128906e-01
   7.9132813e-01
   7.9136719e-01
   7.9140625e-01
   7.9144531e-01
   7.9148438e-01
   7.9152344e-01
   7.9156250e-01
   7.9160156e-01
   7.9164063e-01
   7.9167969e-01
   7.9171875e-01
   7.9175781e-01
   7.9179688e-01
   7.9183594e-01
   7.9187500e-01
   7.9191406e-01
   7.9195313e-01
   7.9199219e-01
   7.9203125e-01
   7.9207031e-01
   7.9210938e-01
   7.9214844e-01
   7.9218750e-01
   7.9222656e-01
   7.9226563e-01
   7.9230469e-01
   7.9234375e-01
   7.9238281e-01
   7.9242188e-01
   7.9246094e-01
   7.9250000e-01
   7.9253906e-01
   7.9257813e-01
   7.9261719e-01
   7.9265625e-01
   7.9269531e-01
   7.9273438e-01
   7.9277344e-01
   7.9281250e-01
   7.9285156e-01
   7.9289063e-01
   7.9292969e-01
   7.9296875e-01
   7.9300781e-01
   7.9304688e-01
   7.9308594e-01
   7.9312500e-01
   7.9316406e-01
   7.9320313e-01
   7.9324219e-01
   7.9328125e-01
   7.9332031e-01
   7.9335938e-01
   7.9339844e-01
   7.9343750e-01
   7.9347656e-01
   7.9351563e-01
   7.9355469e-01
   7.9359375e-01
   7.9363281e-01
   7.9367188e-01
   7.9371094e-01
   7.9375000e-01
   7.9378906e-01
   7.9382813e-01
   7.9386719e-01
   7.9390625e-01
   7.9394531e-01
   7.9398438e-01
   7.9402344e-01
   7.9406250e-01
   7.9410156e-01
   7.9414063e-01
   7.9417969e-01
   7.9421875e-01
   7.9425781e-01
   7.9429688e-01
   7.9433594e-01
   7.9437500e-01
   7.9441406e-01
   7.9445313e-01
   7.9449219e-01
   7.9453125e-01
   7.9457031e-01
   7.9460938e-01
   7.9464844e-01
   7.9468750e-01
   7.9472656e-01
   7.9476563e-01
   7.9480469e-01
   7.9484375e-01
   7.9488281e-01
   7.9492188e-01
   7.9496094e-01
   7.9500000e-01
   7.9503906e-01
   7.9507813e-01
   7.9511719e-01
   7.9515625e-01
   7.9519531e-01
   7.9523438e-01
   7.9527344e-01
   7.9531250e-01
   7.9535156e-01
   7.9539063e-01
   7.9542969e-01
   7.9546875e-01
   7.9550781e-01
   7.9554688e-01
   7.9558594e-01
   7.9562500e-01
   7.9566406e-01
   7.9570313e-01
   7.9574219e-01
   7.9578125e-01
   7.9582031e-01
   7.9585938e-01
   7.9589844e-01
   7.9593750e-01
   7.9597656e-01
   7.9601563e-01
   7.9605469e-01
   7.9609375e-01
   7.9613281e-01
   7.9617188e-01
   7.9621094e-01
   7.9625000e-01
   7.9628906e-01
   7.9632813e-01
   7.9636719e-01
   7.9640625e-01
   7.9644531e-01
   7.9648438e-01
   7.9652344e-01
   7.9656250e-01
   7.9660156e-01
   7.9664063e-01
   7.9667969e-01
   7.9671875e-01
   7.9675781e-01
   7.9679688e-01
   7.9683594e-01
   7.9687500e-01
   7.9691406e-01
   7.9695313e-01
   7.9699219e-01
   7.9703125e-01
   7.9707031e-01
   7.9710938e-01
   7.9714844e-01
   7.9718750e-01
   7.9722656e-01
   7.9726563e-01
   7.9730469e-01
   7.9734375e-01
   7.9738281e-01
   7.9742188e-01
   7.9746094e-01
   7.9750000e-01
   7.9753906e-01
   7.9757813e-01
   7.9761719e-01
   7.9765625e-01
   7.9769531e-01
   7.9773438e-01
   7.9777344e-01
   7.9781250e-01
   7.9785156e-01
   7.9789063e-01
   7.9792969e-01
   7.9796875e-01
   7.9800781e-01
   7.9804688e-01
   7.9808594e-01
   7.9812500e-01
   7.9816406e-01
   7.9820313e-01
   7.9824219e-01
   7.9828125e-01
   7.9832031e-01
   7.9835938e-01
   7.9839844e-01
   7.9843750e-01
   7.9847656e-01
   7.9851563e-01
   7.9855469e-01
   7.9859375e-01
   7.9863281e-01
   7.9867188e-01
   7.9871094e-01
   7.9875000e-01
   7.9878906e-01
   7.9882813e-01
   7.9886719e-01
   7.9890625e-01
   7.9894531e-01
   7.9898438e-01
   7.9902344e-01
   7.9906250e-01
   7.9910156e-01
   7.9914063e-01
   7.9917969e-01
   7.9921875e-01
   7.9925781e-01
   7.9929688e-01
   7.9933594e-01
   7.9937500e-01
   7.9941406e-01
   7.9945313e-01
   7.9949219e-01
   7.9953125e-01
   7.9957031e-01
   7.9960938e-01
   7.9964844e-01
   7.9968750e-01
   7.9972656e-01
   7.9976563e-01
   7.9980469e-01
   7.9984375e-01
   7.9988281e-01
   7.9992188e-01
   7.9996094e-01
   8.0000000e-01
   8.0003906e-01
   8.0007813e-01
   8.0011719e-01
   8.0015625e-01
   8.0019531e-01
   8.0023438e-01
   8.0027344e-01
   8.0031250e-01
   8.0035156e-01
   8.0039063e-01
   8.0042969e-01
   8.0046875e-01
   8.0050781e-01
   8.0054687e-01
   8.0058594e-01
   8.0062500e-01
   8.0066406e-01
   8.0070313e-01
   8.0074219e-01
   8.0078125e-01
   8.0082031e-01
   8.0085938e-01
   8.0089844e-01
   8.0093750e-01
   8.0097656e-01
   8.0101563e-01
   8.0105469e-01
   8.0109375e-01
   8.0113281e-01
   8.0117188e-01
   8.0121094e-01
   8.0125000e-01
   8.0128906e-01
   8.0132813e-01
   8.0136719e-01
   8.0140625e-01
   8.0144531e-01
   8.0148438e-01
   8.0152344e-01
   8.0156250e-01
   8.0160156e-01
   8.0164063e-01
   8.0167969e-01
   8.0171875e-01
   8.0175781e-01
   8.0179688e-01
   8.0183594e-01
   8.0187500e-01
   8.0191406e-01
   8.0195313e-01
   8.0199219e-01
   8.0203125e-01
   8.0207031e-01
   8.0210938e-01
   8.0214844e-01
   8.0218750e-01
   8.0222656e-01
   8.0226563e-01
   8.0230469e-01
   8.0234375e-01
   8.0238281e-01
   8.0242188e-01
   8.0246094e-01
   8.0250000e-01
   8.0253906e-01
   8.0257813e-01
   8.0261719e-01
   8.0265625e-01
   8.0269531e-01
   8.0273438e-01
   8.0277344e-01
   8.0281250e-01
   8.0285156e-01
   8.0289063e-01
   8.0292969e-01
   8.0296875e-01
   8.0300781e-01
   8.0304688e-01
   8.0308594e-01
   8.0312500e-01
   8.0316406e-01
   8.0320313e-01
   8.0324219e-01
   8.0328125e-01
   8.0332031e-01
   8.0335938e-01
   8.0339844e-01
   8.0343750e-01
   8.0347656e-01
   8.0351563e-01
   8.0355469e-01
   8.0359375e-01
   8.0363281e-01
   8.0367188e-01
   8.0371094e-01
   8.0375000e-01
   8.0378906e-01
   8.0382813e-01
   8.0386719e-01
   8.0390625e-01
   8.0394531e-01
   8.0398438e-01
   8.0402344e-01
   8.0406250e-01
   8.0410156e-01
   8.0414063e-01
   8.0417969e-01
   8.0421875e-01
   8.0425781e-01
   8.0429688e-01
   8.0433594e-01
   8.0437500e-01
   8.0441406e-01
   8.0445312e-01
   8.0449219e-01
   8.0453125e-01
   8.0457031e-01
   8.0460938e-01
   8.0464844e-01
   8.0468750e-01
   8.0472656e-01
   8.0476563e-01
   8.0480469e-01
   8.0484375e-01
   8.0488281e-01
   8.0492188e-01
   8.0496094e-01
   8.0500000e-01
   8.0503906e-01
   8.0507813e-01
   8.0511719e-01
   8.0515625e-01
   8.0519531e-01
   8.0523438e-01
   8.0527344e-01
   8.0531250e-01
   8.0535156e-01
   8.0539063e-01
   8.0542969e-01
   8.0546875e-01
   8.0550781e-01
   8.0554688e-01
   8.0558594e-01
   8.0562500e-01
   8.0566406e-01
   8.0570313e-01
   8.0574219e-01
   8.0578125e-01
   8.0582031e-01
   8.0585938e-01
   8.0589844e-01
   8.0593750e-01
   8.0597656e-01
   8.0601563e-01
   8.0605469e-01
   8.0609375e-01
   8.0613281e-01
   8.0617188e-01
   8.0621094e-01
   8.0625000e-01
   8.0628906e-01
   8.0632813e-01
   8.0636719e-01
   8.0640625e-01
   8.0644531e-01
   8.0648438e-01
   8.0652344e-01
   8.0656250e-01
   8.0660156e-01
   8.0664063e-01
   8.0667969e-01
   8.0671875e-01
   8.0675781e-01
   8.0679688e-01
   8.0683594e-01
   8.0687500e-01
   8.0691406e-01
   8.0695313e-01
   8.0699219e-01
   8.0703125e-01
   8.0707031e-01
   8.0710938e-01
   8.0714844e-01
   8.0718750e-01
   8.0722656e-01
   8.0726563e-01
   8.0730469e-01
   8.0734375e-01
   8.0738281e-01
   8.0742188e-01
   8.0746094e-01
   8.0750000e-01
   8.0753906e-01
   8.0757813e-01
   8.0761719e-01
   8.0765625e-01
   8.0769531e-01
   8.0773438e-01
   8.0777344e-01
   8.0781250e-01
   8.0785156e-01
   8.0789063e-01
   8.0792969e-01
   8.0796875e-01
   8.0800781e-01
   8.0804688e-01
   8.0808594e-01
   8.0812500e-01
   8.0816406e-01
   8.0820313e-01
   8.0824219e-01
   8.0828125e-01
   8.0832031e-01
   8.0835937e-01
   8.0839844e-01
   8.0843750e-01
   8.0847656e-01
   8.0851563e-01
   8.0855469e-01
   8.0859375e-01
   8.0863281e-01
   8.0867188e-01
   8.0871094e-01
   8.0875000e-01
   8.0878906e-01
   8.0882813e-01
   8.0886719e-01
   8.0890625e-01
   8.0894531e-01
   8.0898438e-01
   8.0902344e-01
   8.0906250e-01
   8.0910156e-01
   8.0914063e-01
   8.0917969e-01
   8.0921875e-01
   8.0925781e-01
   8.0929688e-01
   8.0933594e-01
   8.0937500e-01
   8.0941406e-01
   8.0945313e-01
   8.0949219e-01
   8.0953125e-01
   8.0957031e-01
   8.0960938e-01
   8.0964844e-01
   8.0968750e-01
   8.0972656e-01
   8.0976563e-01
   8.0980469e-01
   8.0984375e-01
   8.0988281e-01
   8.0992188e-01
   8.0996094e-01
   8.1000000e-01
   8.1003906e-01
   8.1007813e-01
   8.1011719e-01
   8.1015625e-01
   8.1019531e-01
   8.1023438e-01
   8.1027344e-01
   8.1031250e-01
   8.1035156e-01
   8.1039063e-01
   8.1042969e-01
   8.1046875e-01
   8.1050781e-01
   8.1054688e-01
   8.1058594e-01
   8.1062500e-01
   8.1066406e-01
   8.1070313e-01
   8.1074219e-01
   8.1078125e-01
   8.1082031e-01
   8.1085938e-01
   8.1089844e-01
   8.1093750e-01
   8.1097656e-01
   8.1101563e-01
   8.1105469e-01
   8.1109375e-01
   8.1113281e-01
   8.1117188e-01
   8.1121094e-01
   8.1125000e-01
   8.1128906e-01
   8.1132813e-01
   8.1136719e-01
   8.1140625e-01
   8.1144531e-01
   8.1148438e-01
   8.1152344e-01
   8.1156250e-01
   8.1160156e-01
   8.1164063e-01
   8.1167969e-01
   8.1171875e-01
   8.1175781e-01
   8.1179688e-01
   8.1183594e-01
   8.1187500e-01
   8.1191406e-01
   8.1195313e-01
   8.1199219e-01
   8.1203125e-01
   8.1207031e-01
   8.1210938e-01
   8.1214844e-01
   8.1218750e-01
   8.1222656e-01
   8.1226562e-01
   8.1230469e-01
   8.1234375e-01
   8.1238281e-01
   8.1242188e-01
   8.1246094e-01
   8.1250000e-01
   8.1253906e-01
   8.1257813e-01
   8.1261719e-01
   8.1265625e-01
   8.1269531e-01
   8.1273438e-01
   8.1277344e-01
   8.1281250e-01
   8.1285156e-01
   8.1289063e-01
   8.1292969e-01
   8.1296875e-01
   8.1300781e-01
   8.1304688e-01
   8.1308594e-01
   8.1312500e-01
   8.1316406e-01
   8.1320313e-01
   8.1324219e-01
   8.1328125e-01
   8.1332031e-01
   8.1335938e-01
   8.1339844e-01
   8.1343750e-01
   8.1347656e-01
   8.1351563e-01
   8.1355469e-01
   8.1359375e-01
   8.1363281e-01
   8.1367188e-01
   8.1371094e-01
   8.1375000e-01
   8.1378906e-01
   8.1382813e-01
   8.1386719e-01
   8.1390625e-01
   8.1394531e-01
   8.1398438e-01
   8.1402344e-01
   8.1406250e-01
   8.1410156e-01
   8.1414063e-01
   8.1417969e-01
   8.1421875e-01
   8.1425781e-01
   8.1429688e-01
   8.1433594e-01
   8.1437500e-01
   8.1441406e-01
   8.1445313e-01
   8.1449219e-01
   8.1453125e-01
   8.1457031e-01
   8.1460938e-01
   8.1464844e-01
   8.1468750e-01
   8.1472656e-01
   8.1476563e-01
   8.1480469e-01
   8.1484375e-01
   8.1488281e-01
   8.1492188e-01
   8.1496094e-01
   8.1500000e-01
   8.1503906e-01
   8.1507813e-01
   8.1511719e-01
   8.1515625e-01
   8.1519531e-01
   8.1523438e-01
   8.1527344e-01
   8.1531250e-01
   8.1535156e-01
   8.1539063e-01
   8.1542969e-01
   8.1546875e-01
   8.1550781e-01
   8.1554688e-01
   8.1558594e-01
   8.1562500e-01
   8.1566406e-01
   8.1570313e-01
   8.1574219e-01
   8.1578125e-01
   8.1582031e-01
   8.1585938e-01
   8.1589844e-01
   8.1593750e-01
   8.1597656e-01
   8.1601563e-01
   8.1605469e-01
   8.1609375e-01
   8.1613281e-01
   8.1617187e-01
   8.1621094e-01
   8.1625000e-01
   8.1628906e-01
   8.1632813e-01
   8.1636719e-01
   8.1640625e-01
   8.1644531e-01
   8.1648438e-01
   8.1652344e-01
   8.1656250e-01
   8.1660156e-01
   8.1664063e-01
   8.1667969e-01
   8.1671875e-01
   8.1675781e-01
   8.1679688e-01
   8.1683594e-01
   8.1687500e-01
   8.1691406e-01
   8.1695313e-01
   8.1699219e-01
   8.1703125e-01
   8.1707031e-01
   8.1710938e-01
   8.1714844e-01
   8.1718750e-01
   8.1722656e-01
   8.1726563e-01
   8.1730469e-01
   8.1734375e-01
   8.1738281e-01
   8.1742188e-01
   8.1746094e-01
   8.1750000e-01
   8.1753906e-01
   8.1757813e-01
   8.1761719e-01
   8.1765625e-01
   8.1769531e-01
   8.1773438e-01
   8.1777344e-01
   8.1781250e-01
   8.1785156e-01
   8.1789063e-01
   8.1792969e-01
   8.1796875e-01
   8.1800781e-01
   8.1804688e-01
   8.1808594e-01
   8.1812500e-01
   8.1816406e-01
   8.1820313e-01
   8.1824219e-01
   8.1828125e-01
   8.1832031e-01
   8.1835938e-01
   8.1839844e-01
   8.1843750e-01
   8.1847656e-01
   8.1851563e-01
   8.1855469e-01
   8.1859375e-01
   8.1863281e-01
   8.1867188e-01
   8.1871094e-01
   8.1875000e-01
   8.1878906e-01
   8.1882813e-01
   8.1886719e-01
   8.1890625e-01
   8.1894531e-01
   8.1898438e-01
   8.1902344e-01
   8.1906250e-01
   8.1910156e-01
   8.1914063e-01
   8.1917969e-01
   8.1921875e-01
   8.1925781e-01
   8.1929688e-01
   8.1933594e-01
   8.1937500e-01
   8.1941406e-01
   8.1945313e-01
   8.1949219e-01
   8.1953125e-01
   8.1957031e-01
   8.1960938e-01
   8.1964844e-01
   8.1968750e-01
   8.1972656e-01
   8.1976563e-01
   8.1980469e-01
   8.1984375e-01
   8.1988281e-01
   8.1992188e-01
   8.1996094e-01
   8.2000000e-01
   8.2003906e-01
   8.2007812e-01
   8.2011719e-01
   8.2015625e-01
   8.2019531e-01
   8.2023438e-01
   8.2027344e-01
   8.2031250e-01
   8.2035156e-01
   8.2039063e-01
   8.2042969e-01
   8.2046875e-01
   8.2050781e-01
   8.2054688e-01
   8.2058594e-01
   8.2062500e-01
   8.2066406e-01
   8.2070313e-01
   8.2074219e-01
   8.2078125e-01
   8.2082031e-01
   8.2085938e-01
   8.2089844e-01
   8.2093750e-01
   8.2097656e-01
   8.2101563e-01
   8.2105469e-01
   8.2109375e-01
   8.2113281e-01
   8.2117188e-01
   8.2121094e-01
   8.2125000e-01
   8.2128906e-01
   8.2132813e-01
   8.2136719e-01
   8.2140625e-01
   8.2144531e-01
   8.2148438e-01
   8.2152344e-01
   8.2156250e-01
   8.2160156e-01
   8.2164063e-01
   8.2167969e-01
   8.2171875e-01
   8.2175781e-01
   8.2179688e-01
   8.2183594e-01
   8.2187500e-01
   8.2191406e-01
   8.2195313e-01
   8.2199219e-01
   8.2203125e-01
   8.2207031e-01
   8.2210938e-01
   8.2214844e-01
   8.2218750e-01
   8.2222656e-01
   8.2226563e-01
   8.2230469e-01
   8.2234375e-01
   8.2238281e-01
   8.2242188e-01
   8.2246094e-01
   8.2250000e-01
   8.2253906e-01
   8.2257813e-01
   8.2261719e-01
   8.2265625e-01
   8.2269531e-01
   8.2273438e-01
   8.2277344e-01
   8.2281250e-01
   8.2285156e-01
   8.2289063e-01
   8.2292969e-01
   8.2296875e-01
   8.2300781e-01
   8.2304688e-01
   8.2308594e-01
   8.2312500e-01
   8.2316406e-01
   8.2320313e-01
   8.2324219e-01
   8.2328125e-01
   8.2332031e-01
   8.2335938e-01
   8.2339844e-01
   8.2343750e-01
   8.2347656e-01
   8.2351563e-01
   8.2355469e-01
   8.2359375e-01
   8.2363281e-01
   8.2367188e-01
   8.2371094e-01
   8.2375000e-01
   8.2378906e-01
   8.2382813e-01
   8.2386719e-01
   8.2390625e-01
   8.2394531e-01
   8.2398437e-01
   8.2402344e-01
   8.2406250e-01
   8.2410156e-01
   8.2414063e-01
   8.2417969e-01
   8.2421875e-01
   8.2425781e-01
   8.2429688e-01
   8.2433594e-01
   8.2437500e-01
   8.2441406e-01
   8.2445313e-01
   8.2449219e-01
   8.2453125e-01
   8.2457031e-01
   8.2460938e-01
   8.2464844e-01
   8.2468750e-01
   8.2472656e-01
   8.2476563e-01
   8.2480469e-01
   8.2484375e-01
   8.2488281e-01
   8.2492188e-01
   8.2496094e-01
   8.2500000e-01
   8.2503906e-01
   8.2507813e-01
   8.2511719e-01
   8.2515625e-01
   8.2519531e-01
   8.2523438e-01
   8.2527344e-01
   8.2531250e-01
   8.2535156e-01
   8.2539063e-01
   8.2542969e-01
   8.2546875e-01
   8.2550781e-01
   8.2554688e-01
   8.2558594e-01
   8.2562500e-01
   8.2566406e-01
   8.2570313e-01
   8.2574219e-01
   8.2578125e-01
   8.2582031e-01
   8.2585938e-01
   8.2589844e-01
   8.2593750e-01
   8.2597656e-01
   8.2601563e-01
   8.2605469e-01
   8.2609375e-01
   8.2613281e-01
   8.2617188e-01
   8.2621094e-01
   8.2625000e-01
   8.2628906e-01
   8.2632813e-01
   8.2636719e-01
   8.2640625e-01
   8.2644531e-01
   8.2648438e-01
   8.2652344e-01
   8.2656250e-01
   8.2660156e-01
   8.2664063e-01
   8.2667969e-01
   8.2671875e-01
   8.2675781e-01
   8.2679688e-01
   8.2683594e-01
   8.2687500e-01
   8.2691406e-01
   8.2695313e-01
   8.2699219e-01
   8.2703125e-01
   8.2707031e-01
   8.2710938e-01
   8.2714844e-01
   8.2718750e-01
   8.2722656e-01
   8.2726563e-01
   8.2730469e-01
   8.2734375e-01
   8.2738281e-01
   8.2742188e-01
   8.2746094e-01
   8.2750000e-01
   8.2753906e-01
   8.2757813e-01
   8.2761719e-01
   8.2765625e-01
   8.2769531e-01
   8.2773438e-01
   8.2777344e-01
   8.2781250e-01
   8.2785156e-01
   8.2789062e-01
   8.2792969e-01
   8.2796875e-01
   8.2800781e-01
   8.2804688e-01
   8.2808594e-01
   8.2812500e-01
   8.2816406e-01
   8.2820313e-01
   8.2824219e-01
   8.2828125e-01
   8.2832031e-01
   8.2835938e-01
   8.2839844e-01
   8.2843750e-01
   8.2847656e-01
   8.2851563e-01
   8.2855469e-01
   8.2859375e-01
   8.2863281e-01
   8.2867188e-01
   8.2871094e-01
   8.2875000e-01
   8.2878906e-01
   8.2882813e-01
   8.2886719e-01
   8.2890625e-01
   8.2894531e-01
   8.2898438e-01
   8.2902344e-01
   8.2906250e-01
   8.2910156e-01
   8.2914063e-01
   8.2917969e-01
   8.2921875e-01
   8.2925781e-01
   8.2929688e-01
   8.2933594e-01
   8.2937500e-01
   8.2941406e-01
   8.2945313e-01
   8.2949219e-01
   8.2953125e-01
   8.2957031e-01
   8.2960938e-01
   8.2964844e-01
   8.2968750e-01
   8.2972656e-01
   8.2976563e-01
   8.2980469e-01
   8.2984375e-01
   8.2988281e-01
   8.2992188e-01
   8.2996094e-01
   8.3000000e-01
   8.3003906e-01
   8.3007813e-01
   8.3011719e-01
   8.3015625e-01
   8.3019531e-01
   8.3023438e-01
   8.3027344e-01
   8.3031250e-01
   8.3035156e-01
   8.3039063e-01
   8.3042969e-01
   8.3046875e-01
   8.3050781e-01
   8.3054688e-01
   8.3058594e-01
   8.3062500e-01
   8.3066406e-01
   8.3070313e-01
   8.3074219e-01
   8.3078125e-01
   8.3082031e-01
   8.3085938e-01
   8.3089844e-01
   8.3093750e-01
   8.3097656e-01
   8.3101563e-01
   8.3105469e-01
   8.3109375e-01
   8.3113281e-01
   8.3117188e-01
   8.3121094e-01
   8.3125000e-01
   8.3128906e-01
   8.3132813e-01
   8.3136719e-01
   8.3140625e-01
   8.3144531e-01
   8.3148438e-01
   8.3152344e-01
   8.3156250e-01
   8.3160156e-01
   8.3164063e-01
   8.3167969e-01
   8.3171875e-01
   8.3175781e-01
   8.3179687e-01
   8.3183594e-01
   8.3187500e-01
   8.3191406e-01
   8.3195313e-01
   8.3199219e-01
   8.3203125e-01
   8.3207031e-01
   8.3210938e-01
   8.3214844e-01
   8.3218750e-01
   8.3222656e-01
   8.3226563e-01
   8.3230469e-01
   8.3234375e-01
   8.3238281e-01
   8.3242188e-01
   8.3246094e-01
   8.3250000e-01
   8.3253906e-01
   8.3257813e-01
   8.3261719e-01
   8.3265625e-01
   8.3269531e-01
   8.3273438e-01
   8.3277344e-01
   8.3281250e-01
   8.3285156e-01
   8.3289063e-01
   8.3292969e-01
   8.3296875e-01
   8.3300781e-01
   8.3304688e-01
   8.3308594e-01
   8.3312500e-01
   8.3316406e-01
   8.3320313e-01
   8.3324219e-01
   8.3328125e-01
   8.3332031e-01
   8.3335938e-01
   8.3339844e-01
   8.3343750e-01
   8.3347656e-01
   8.3351563e-01
   8.3355469e-01
   8.3359375e-01
   8.3363281e-01
   8.3367188e-01
   8.3371094e-01
   8.3375000e-01
   8.3378906e-01
   8.3382813e-01
   8.3386719e-01
   8.3390625e-01
   8.3394531e-01
   8.3398438e-01
   8.3402344e-01
   8.3406250e-01
   8.3410156e-01
   8.3414063e-01
   8.3417969e-01
   8.3421875e-01
   8.3425781e-01
   8.3429688e-01
   8.3433594e-01
   8.3437500e-01
   8.3441406e-01
   8.3445313e-01
   8.3449219e-01
   8.3453125e-01
   8.3457031e-01
   8.3460938e-01
   8.3464844e-01
   8.3468750e-01
   8.3472656e-01
   8.3476563e-01
   8.3480469e-01
   8.3484375e-01
   8.3488281e-01
   8.3492188e-01
   8.3496094e-01
   8.3500000e-01
   8.3503906e-01
   8.3507813e-01
   8.3511719e-01
   8.3515625e-01
   8.3519531e-01
   8.3523438e-01
   8.3527344e-01
   8.3531250e-01
   8.3535156e-01
   8.3539063e-01
   8.3542969e-01
   8.3546875e-01
   8.3550781e-01
   8.3554688e-01
   8.3558594e-01
   8.3562500e-01
   8.3566406e-01
   8.3570312e-01
   8.3574219e-01
   8.3578125e-01
   8.3582031e-01
   8.3585938e-01
   8.3589844e-01
   8.3593750e-01
   8.3597656e-01
   8.3601563e-01
   8.3605469e-01
   8.3609375e-01
   8.3613281e-01
   8.3617188e-01
   8.3621094e-01
   8.3625000e-01
   8.3628906e-01
   8.3632813e-01
   8.3636719e-01
   8.3640625e-01
   8.3644531e-01
   8.3648438e-01
   8.3652344e-01
   8.3656250e-01
   8.3660156e-01
   8.3664063e-01
   8.3667969e-01
   8.3671875e-01
   8.3675781e-01
   8.3679688e-01
   8.3683594e-01
   8.3687500e-01
   8.3691406e-01
   8.3695313e-01
   8.3699219e-01
   8.3703125e-01
   8.3707031e-01
   8.3710938e-01
   8.3714844e-01
   8.3718750e-01
   8.3722656e-01
   8.3726563e-01
   8.3730469e-01
   8.3734375e-01
   8.3738281e-01
   8.3742188e-01
   8.3746094e-01
   8.3750000e-01
   8.3753906e-01
   8.3757813e-01
   8.3761719e-01
   8.3765625e-01
   8.3769531e-01
   8.3773438e-01
   8.3777344e-01
   8.3781250e-01
   8.3785156e-01
   8.3789063e-01
   8.3792969e-01
   8.3796875e-01
   8.3800781e-01
   8.3804688e-01
   8.3808594e-01
   8.3812500e-01
   8.3816406e-01
   8.3820313e-01
   8.3824219e-01
   8.3828125e-01
   8.3832031e-01
   8.3835938e-01
   8.3839844e-01
   8.3843750e-01
   8.3847656e-01
   8.3851563e-01
   8.3855469e-01
   8.3859375e-01
   8.3863281e-01
   8.3867188e-01
   8.3871094e-01
   8.3875000e-01
   8.3878906e-01
   8.3882813e-01
   8.3886719e-01
   8.3890625e-01
   8.3894531e-01
   8.3898438e-01
   8.3902344e-01
   8.3906250e-01
   8.3910156e-01
   8.3914063e-01
   8.3917969e-01
   8.3921875e-01
   8.3925781e-01
   8.3929688e-01
   8.3933594e-01
   8.3937500e-01
   8.3941406e-01
   8.3945313e-01
   8.3949219e-01
   8.3953125e-01
   8.3957031e-01
   8.3960937e-01
   8.3964844e-01
   8.3968750e-01
   8.3972656e-01
   8.3976563e-01
   8.3980469e-01
   8.3984375e-01
   8.3988281e-01
   8.3992188e-01
   8.3996094e-01
   8.4000000e-01
   8.4003906e-01
   8.4007813e-01
   8.4011719e-01
   8.4015625e-01
   8.4019531e-01
   8.4023438e-01
   8.4027344e-01
   8.4031250e-01
   8.4035156e-01
   8.4039063e-01
   8.4042969e-01
   8.4046875e-01
   8.4050781e-01
   8.4054688e-01
   8.4058594e-01
   8.4062500e-01
   8.4066406e-01
   8.4070313e-01
   8.4074219e-01
   8.4078125e-01
   8.4082031e-01
   8.4085938e-01
   8.4089844e-01
   8.4093750e-01
   8.4097656e-01
   8.4101563e-01
   8.4105469e-01
   8.4109375e-01
   8.4113281e-01
   8.4117188e-01
   8.4121094e-01
   8.4125000e-01
   8.4128906e-01
   8.4132813e-01
   8.4136719e-01
   8.4140625e-01
   8.4144531e-01
   8.4148438e-01
   8.4152344e-01
   8.4156250e-01
   8.4160156e-01
   8.4164063e-01
   8.4167969e-01
   8.4171875e-01
   8.4175781e-01
   8.4179688e-01
   8.4183594e-01
   8.4187500e-01
   8.4191406e-01
   8.4195313e-01
   8.4199219e-01
   8.4203125e-01
   8.4207031e-01
   8.4210938e-01
   8.4214844e-01
   8.4218750e-01
   8.4222656e-01
   8.4226563e-01
   8.4230469e-01
   8.4234375e-01
   8.4238281e-01
   8.4242188e-01
   8.4246094e-01
   8.4250000e-01
   8.4253906e-01
   8.4257813e-01
   8.4261719e-01
   8.4265625e-01
   8.4269531e-01
   8.4273438e-01
   8.4277344e-01
   8.4281250e-01
   8.4285156e-01
   8.4289063e-01
   8.4292969e-01
   8.4296875e-01
   8.4300781e-01
   8.4304688e-01
   8.4308594e-01
   8.4312500e-01
   8.4316406e-01
   8.4320313e-01
   8.4324219e-01
   8.4328125e-01
   8.4332031e-01
   8.4335938e-01
   8.4339844e-01
   8.4343750e-01
   8.4347656e-01
   8.4351562e-01
   8.4355469e-01
   8.4359375e-01
   8.4363281e-01
   8.4367188e-01
   8.4371094e-01
   8.4375000e-01
   8.4378906e-01
   8.4382813e-01
   8.4386719e-01
   8.4390625e-01
   8.4394531e-01
   8.4398438e-01
   8.4402344e-01
   8.4406250e-01
   8.4410156e-01
   8.4414063e-01
   8.4417969e-01
   8.4421875e-01
   8.4425781e-01
   8.4429688e-01
   8.4433594e-01
   8.4437500e-01
   8.4441406e-01
   8.4445313e-01
   8.4449219e-01
   8.4453125e-01
   8.4457031e-01
   8.4460938e-01
   8.4464844e-01
   8.4468750e-01
   8.4472656e-01
   8.4476563e-01
   8.4480469e-01
   8.4484375e-01
   8.4488281e-01
   8.4492188e-01
   8.4496094e-01
   8.4500000e-01
   8.4503906e-01
   8.4507813e-01
   8.4511719e-01
   8.4515625e-01
   8.4519531e-01
   8.4523438e-01
   8.4527344e-01
   8.4531250e-01
   8.4535156e-01
   8.4539063e-01
   8.4542969e-01
   8.4546875e-01
   8.4550781e-01
   8.4554688e-01
   8.4558594e-01
   8.4562500e-01
   8.4566406e-01
   8.4570313e-01
   8.4574219e-01
   8.4578125e-01
   8.4582031e-01
   8.4585938e-01
   8.4589844e-01
   8.4593750e-01
   8.4597656e-01
   8.4601563e-01
   8.4605469e-01
   8.4609375e-01
   8.4613281e-01
   8.4617188e-01
   8.4621094e-01
   8.4625000e-01
   8.4628906e-01
   8.4632813e-01
   8.4636719e-01
   8.4640625e-01
   8.4644531e-01
   8.4648438e-01
   8.4652344e-01
   8.4656250e-01
   8.4660156e-01
   8.4664063e-01
   8.4667969e-01
   8.4671875e-01
   8.4675781e-01
   8.4679688e-01
   8.4683594e-01
   8.4687500e-01
   8.4691406e-01
   8.4695313e-01
   8.4699219e-01
   8.4703125e-01
   8.4707031e-01
   8.4710938e-01
   8.4714844e-01
   8.4718750e-01
   8.4722656e-01
   8.4726563e-01
   8.4730469e-01
   8.4734375e-01
   8.4738281e-01
   8.4742187e-01
   8.4746094e-01
   8.4750000e-01
   8.4753906e-01
   8.4757813e-01
   8.4761719e-01
   8.4765625e-01
   8.4769531e-01
   8.4773438e-01
   8.4777344e-01
   8.4781250e-01
   8.4785156e-01
   8.4789063e-01
   8.4792969e-01
   8.4796875e-01
   8.4800781e-01
   8.4804688e-01
   8.4808594e-01
   8.4812500e-01
   8.4816406e-01
   8.4820313e-01
   8.4824219e-01
   8.4828125e-01
   8.4832031e-01
   8.4835938e-01
   8.4839844e-01
   8.4843750e-01
   8.4847656e-01
   8.4851563e-01
   8.4855469e-01
   8.4859375e-01
   8.4863281e-01
   8.4867188e-01
   8.4871094e-01
   8.4875000e-01
   8.4878906e-01
   8.4882813e-01
   8.4886719e-01
   8.4890625e-01
   8.4894531e-01
   8.4898438e-01
   8.4902344e-01
   8.4906250e-01
   8.4910156e-01
   8.4914063e-01
   8.4917969e-01
   8.4921875e-01
   8.4925781e-01
   8.4929688e-01
   8.4933594e-01
   8.4937500e-01
   8.4941406e-01
   8.4945313e-01
   8.4949219e-01
   8.4953125e-01
   8.4957031e-01
   8.4960938e-01
   8.4964844e-01
   8.4968750e-01
   8.4972656e-01
   8.4976563e-01
   8.4980469e-01
   8.4984375e-01
   8.4988281e-01
   8.4992188e-01
   8.4996094e-01
   8.5000000e-01
   8.5003906e-01
   8.5007813e-01
   8.5011719e-01
   8.5015625e-01
   8.5019531e-01
   8.5023438e-01
   8.5027344e-01
   8.5031250e-01
   8.5035156e-01
   8.5039063e-01
   8.5042969e-01
   8.5046875e-01
   8.5050781e-01
   8.5054688e-01
   8.5058594e-01
   8.5062500e-01
   8.5066406e-01
   8.5070313e-01
   8.5074219e-01
   8.5078125e-01
   8.5082031e-01
   8.5085938e-01
   8.5089844e-01
   8.5093750e-01
   8.5097656e-01
   8.5101563e-01
   8.5105469e-01
   8.5109375e-01
   8.5113281e-01
   8.5117188e-01
   8.5121094e-01
   8.5125000e-01
   8.5128906e-01
   8.5132813e-01
   8.5136719e-01
   8.5140625e-01
   8.5144531e-01
   8.5148438e-01
   8.5152344e-01
   8.5156250e-01
   8.5160156e-01
   8.5164063e-01
   8.5167969e-01
   8.5171875e-01
   8.5175781e-01
   8.5179688e-01
   8.5183594e-01
   8.5187500e-01
   8.5191406e-01
   8.5195313e-01
   8.5199219e-01
   8.5203125e-01
   8.5207031e-01
   8.5210938e-01
   8.5214844e-01
   8.5218750e-01
   8.5222656e-01
   8.5226563e-01
   8.5230469e-01
   8.5234375e-01
   8.5238281e-01
   8.5242188e-01
   8.5246094e-01
   8.5250000e-01
   8.5253906e-01
   8.5257813e-01
   8.5261719e-01
   8.5265625e-01
   8.5269531e-01
   8.5273438e-01
   8.5277344e-01
   8.5281250e-01
   8.5285156e-01
   8.5289063e-01
   8.5292969e-01
   8.5296875e-01
   8.5300781e-01
   8.5304688e-01
   8.5308594e-01
   8.5312500e-01
   8.5316406e-01
   8.5320313e-01
   8.5324219e-01
   8.5328125e-01
   8.5332031e-01
   8.5335938e-01
   8.5339844e-01
   8.5343750e-01
   8.5347656e-01
   8.5351563e-01
   8.5355469e-01
   8.5359375e-01
   8.5363281e-01
   8.5367188e-01
   8.5371094e-01
   8.5375000e-01
   8.5378906e-01
   8.5382813e-01
   8.5386719e-01
   8.5390625e-01
   8.5394531e-01
   8.5398438e-01
   8.5402344e-01
   8.5406250e-01
   8.5410156e-01
   8.5414063e-01
   8.5417969e-01
   8.5421875e-01
   8.5425781e-01
   8.5429688e-01
   8.5433594e-01
   8.5437500e-01
   8.5441406e-01
   8.5445313e-01
   8.5449219e-01
   8.5453125e-01
   8.5457031e-01
   8.5460938e-01
   8.5464844e-01
   8.5468750e-01
   8.5472656e-01
   8.5476563e-01
   8.5480469e-01
   8.5484375e-01
   8.5488281e-01
   8.5492188e-01
   8.5496094e-01
   8.5500000e-01
   8.5503906e-01
   8.5507813e-01
   8.5511719e-01
   8.5515625e-01
   8.5519531e-01
   8.5523438e-01
   8.5527344e-01
   8.5531250e-01
   8.5535156e-01
   8.5539063e-01
   8.5542969e-01
   8.5546875e-01
   8.5550781e-01
   8.5554688e-01
   8.5558594e-01
   8.5562500e-01
   8.5566406e-01
   8.5570313e-01
   8.5574219e-01
   8.5578125e-01
   8.5582031e-01
   8.5585938e-01
   8.5589844e-01
   8.5593750e-01
   8.5597656e-01
   8.5601563e-01
   8.5605469e-01
   8.5609375e-01
   8.5613281e-01
   8.5617188e-01
   8.5621094e-01
   8.5625000e-01
   8.5628906e-01
   8.5632813e-01
   8.5636719e-01
   8.5640625e-01
   8.5644531e-01
   8.5648438e-01
   8.5652344e-01
   8.5656250e-01
   8.5660156e-01
   8.5664063e-01
   8.5667969e-01
   8.5671875e-01
   8.5675781e-01
   8.5679688e-01
   8.5683594e-01
   8.5687500e-01
   8.5691406e-01
   8.5695313e-01
   8.5699219e-01
   8.5703125e-01
   8.5707031e-01
   8.5710938e-01
   8.5714844e-01
   8.5718750e-01
   8.5722656e-01
   8.5726563e-01
   8.5730469e-01
   8.5734375e-01
   8.5738281e-01
   8.5742188e-01
   8.5746094e-01
   8.5750000e-01
   8.5753906e-01
   8.5757813e-01
   8.5761719e-01
   8.5765625e-01
   8.5769531e-01
   8.5773438e-01
   8.5777344e-01
   8.5781250e-01
   8.5785156e-01
   8.5789063e-01
   8.5792969e-01
   8.5796875e-01
   8.5800781e-01
   8.5804688e-01
   8.5808594e-01
   8.5812500e-01
   8.5816406e-01
   8.5820313e-01
   8.5824219e-01
   8.5828125e-01
   8.5832031e-01
   8.5835938e-01
   8.5839844e-01
   8.5843750e-01
   8.5847656e-01
   8.5851563e-01
   8.5855469e-01
   8.5859375e-01
   8.5863281e-01
   8.5867188e-01
   8.5871094e-01
   8.5875000e-01
   8.5878906e-01
   8.5882813e-01
   8.5886719e-01
   8.5890625e-01
   8.5894531e-01
   8.5898438e-01
   8.5902344e-01
   8.5906250e-01
   8.5910156e-01
   8.5914063e-01
   8.5917969e-01
   8.5921875e-01
   8.5925781e-01
   8.5929688e-01
   8.5933594e-01
   8.5937500e-01
   8.5941406e-01
   8.5945313e-01
   8.5949219e-01
   8.5953125e-01
   8.5957031e-01
   8.5960938e-01
   8.5964844e-01
   8.5968750e-01
   8.5972656e-01
   8.5976563e-01
   8.5980469e-01
   8.5984375e-01
   8.5988281e-01
   8.5992188e-01
   8.5996094e-01
   8.6000000e-01
   8.6003906e-01
   8.6007813e-01
   8.6011719e-01
   8.6015625e-01
   8.6019531e-01
   8.6023438e-01
   8.6027344e-01
   8.6031250e-01
   8.6035156e-01
   8.6039063e-01
   8.6042969e-01
   8.6046875e-01
   8.6050781e-01
   8.6054688e-01
   8.6058594e-01
   8.6062500e-01
   8.6066406e-01
   8.6070313e-01
   8.6074219e-01
   8.6078125e-01
   8.6082031e-01
   8.6085938e-01
   8.6089844e-01
   8.6093750e-01
   8.6097656e-01
   8.6101563e-01
   8.6105469e-01
   8.6109375e-01
   8.6113281e-01
   8.6117188e-01
   8.6121094e-01
   8.6125000e-01
   8.6128906e-01
   8.6132813e-01
   8.6136719e-01
   8.6140625e-01
   8.6144531e-01
   8.6148438e-01
   8.6152344e-01
   8.6156250e-01
   8.6160156e-01
   8.6164063e-01
   8.6167969e-01
   8.6171875e-01
   8.6175781e-01
   8.6179688e-01
   8.6183594e-01
   8.6187500e-01
   8.6191406e-01
   8.6195313e-01
   8.6199219e-01
   8.6203125e-01
   8.6207031e-01
   8.6210938e-01
   8.6214844e-01
   8.6218750e-01
   8.6222656e-01
   8.6226563e-01
   8.6230469e-01
   8.6234375e-01
   8.6238281e-01
   8.6242188e-01
   8.6246094e-01
   8.6250000e-01
   8.6253906e-01
   8.6257813e-01
   8.6261719e-01
   8.6265625e-01
   8.6269531e-01
   8.6273438e-01
   8.6277344e-01
   8.6281250e-01
   8.6285156e-01
   8.6289063e-01
   8.6292969e-01
   8.6296875e-01
   8.6300781e-01
   8.6304688e-01
   8.6308594e-01
   8.6312500e-01
   8.6316406e-01
   8.6320313e-01
   8.6324219e-01
   8.6328125e-01
   8.6332031e-01
   8.6335938e-01
   8.6339844e-01
   8.6343750e-01
   8.6347656e-01
   8.6351563e-01
   8.6355469e-01
   8.6359375e-01
   8.6363281e-01
   8.6367188e-01
   8.6371094e-01
   8.6375000e-01
   8.6378906e-01
   8.6382813e-01
   8.6386719e-01
   8.6390625e-01
   8.6394531e-01
   8.6398438e-01
   8.6402344e-01
   8.6406250e-01
   8.6410156e-01
   8.6414063e-01
   8.6417969e-01
   8.6421875e-01
   8.6425781e-01
   8.6429688e-01
   8.6433594e-01
   8.6437500e-01
   8.6441406e-01
   8.6445313e-01
   8.6449219e-01
   8.6453125e-01
   8.6457031e-01
   8.6460938e-01
   8.6464844e-01
   8.6468750e-01
   8.6472656e-01
   8.6476563e-01
   8.6480469e-01
   8.6484375e-01
   8.6488281e-01
   8.6492188e-01
   8.6496094e-01
   8.6500000e-01
   8.6503906e-01
   8.6507813e-01
   8.6511719e-01
   8.6515625e-01
   8.6519531e-01
   8.6523438e-01
   8.6527344e-01
   8.6531250e-01
   8.6535156e-01
   8.6539063e-01
   8.6542969e-01
   8.6546875e-01
   8.6550781e-01
   8.6554688e-01
   8.6558594e-01
   8.6562500e-01
   8.6566406e-01
   8.6570313e-01
   8.6574219e-01
   8.6578125e-01
   8.6582031e-01
   8.6585938e-01
   8.6589844e-01
   8.6593750e-01
   8.6597656e-01
   8.6601563e-01
   8.6605469e-01
   8.6609375e-01
   8.6613281e-01
   8.6617188e-01
   8.6621094e-01
   8.6625000e-01
   8.6628906e-01
   8.6632813e-01
   8.6636719e-01
   8.6640625e-01
   8.6644531e-01
   8.6648438e-01
   8.6652344e-01
   8.6656250e-01
   8.6660156e-01
   8.6664063e-01
   8.6667969e-01
   8.6671875e-01
   8.6675781e-01
   8.6679688e-01
   8.6683594e-01
   8.6687500e-01
   8.6691406e-01
   8.6695313e-01
   8.6699219e-01
   8.6703125e-01
   8.6707031e-01
   8.6710938e-01
   8.6714844e-01
   8.6718750e-01
   8.6722656e-01
   8.6726563e-01
   8.6730469e-01
   8.6734375e-01
   8.6738281e-01
   8.6742188e-01
   8.6746094e-01
   8.6750000e-01
   8.6753906e-01
   8.6757813e-01
   8.6761719e-01
   8.6765625e-01
   8.6769531e-01
   8.6773438e-01
   8.6777344e-01
   8.6781250e-01
   8.6785156e-01
   8.6789063e-01
   8.6792969e-01
   8.6796875e-01
   8.6800781e-01
   8.6804688e-01
   8.6808594e-01
   8.6812500e-01
   8.6816406e-01
   8.6820313e-01
   8.6824219e-01
   8.6828125e-01
   8.6832031e-01
   8.6835938e-01
   8.6839844e-01
   8.6843750e-01
   8.6847656e-01
   8.6851563e-01
   8.6855469e-01
   8.6859375e-01
   8.6863281e-01
   8.6867188e-01
   8.6871094e-01
   8.6875000e-01
   8.6878906e-01
   8.6882813e-01
   8.6886719e-01
   8.6890625e-01
   8.6894531e-01
   8.6898438e-01
   8.6902344e-01
   8.6906250e-01
   8.6910156e-01
   8.6914063e-01
   8.6917969e-01
   8.6921875e-01
   8.6925781e-01
   8.6929688e-01
   8.6933594e-01
   8.6937500e-01
   8.6941406e-01
   8.6945313e-01
   8.6949219e-01
   8.6953125e-01
   8.6957031e-01
   8.6960938e-01
   8.6964844e-01
   8.6968750e-01
   8.6972656e-01
   8.6976563e-01
   8.6980469e-01
   8.6984375e-01
   8.6988281e-01
   8.6992188e-01
   8.6996094e-01
   8.7000000e-01
   8.7003906e-01
   8.7007813e-01
   8.7011719e-01
   8.7015625e-01
   8.7019531e-01
   8.7023438e-01
   8.7027344e-01
   8.7031250e-01
   8.7035156e-01
   8.7039063e-01
   8.7042969e-01
   8.7046875e-01
   8.7050781e-01
   8.7054688e-01
   8.7058594e-01
   8.7062500e-01
   8.7066406e-01
   8.7070313e-01
   8.7074219e-01
   8.7078125e-01
   8.7082031e-01
   8.7085938e-01
   8.7089844e-01
   8.7093750e-01
   8.7097656e-01
   8.7101563e-01
   8.7105469e-01
   8.7109375e-01
   8.7113281e-01
   8.7117188e-01
   8.7121094e-01
   8.7125000e-01
   8.7128906e-01
   8.7132813e-01
   8.7136719e-01
   8.7140625e-01
   8.7144531e-01
   8.7148438e-01
   8.7152344e-01
   8.7156250e-01
   8.7160156e-01
   8.7164063e-01
   8.7167969e-01
   8.7171875e-01
   8.7175781e-01
   8.7179688e-01
   8.7183594e-01
   8.7187500e-01
   8.7191406e-01
   8.7195313e-01
   8.7199219e-01
   8.7203125e-01
   8.7207031e-01
   8.7210938e-01
   8.7214844e-01
   8.7218750e-01
   8.7222656e-01
   8.7226563e-01
   8.7230469e-01
   8.7234375e-01
   8.7238281e-01
   8.7242188e-01
   8.7246094e-01
   8.7250000e-01
   8.7253906e-01
   8.7257813e-01
   8.7261719e-01
   8.7265625e-01
   8.7269531e-01
   8.7273438e-01
   8.7277344e-01
   8.7281250e-01
   8.7285156e-01
   8.7289063e-01
   8.7292969e-01
   8.7296875e-01
   8.7300781e-01
   8.7304688e-01
   8.7308594e-01
   8.7312500e-01
   8.7316406e-01
   8.7320313e-01
   8.7324219e-01
   8.7328125e-01
   8.7332031e-01
   8.7335938e-01
   8.7339844e-01
   8.7343750e-01
   8.7347656e-01
   8.7351563e-01
   8.7355469e-01
   8.7359375e-01
   8.7363281e-01
   8.7367188e-01
   8.7371094e-01
   8.7375000e-01
   8.7378906e-01
   8.7382813e-01
   8.7386719e-01
   8.7390625e-01
   8.7394531e-01
   8.7398438e-01
   8.7402344e-01
   8.7406250e-01
   8.7410156e-01
   8.7414063e-01
   8.7417969e-01
   8.7421875e-01
   8.7425781e-01
   8.7429688e-01
   8.7433594e-01
   8.7437500e-01
   8.7441406e-01
   8.7445313e-01
   8.7449219e-01
   8.7453125e-01
   8.7457031e-01
   8.7460938e-01
   8.7464844e-01
   8.7468750e-01
   8.7472656e-01
   8.7476563e-01
   8.7480469e-01
   8.7484375e-01
   8.7488281e-01
   8.7492188e-01
   8.7496094e-01
   8.7500000e-01
   8.7503906e-01
   8.7507813e-01
   8.7511719e-01
   8.7515625e-01
   8.7519531e-01
   8.7523438e-01
   8.7527344e-01
   8.7531250e-01
   8.7535156e-01
   8.7539063e-01
   8.7542969e-01
   8.7546875e-01
   8.7550781e-01
   8.7554688e-01
   8.7558594e-01
   8.7562500e-01
   8.7566406e-01
   8.7570313e-01
   8.7574219e-01
   8.7578125e-01
   8.7582031e-01
   8.7585938e-01
   8.7589844e-01
   8.7593750e-01
   8.7597656e-01
   8.7601563e-01
   8.7605469e-01
   8.7609375e-01
   8.7613281e-01
   8.7617188e-01
   8.7621094e-01
   8.7625000e-01
   8.7628906e-01
   8.7632813e-01
   8.7636719e-01
   8.7640625e-01
   8.7644531e-01
   8.7648438e-01
   8.7652344e-01
   8.7656250e-01
   8.7660156e-01
   8.7664063e-01
   8.7667969e-01
   8.7671875e-01
   8.7675781e-01
   8.7679688e-01
   8.7683594e-01
   8.7687500e-01
   8.7691406e-01
   8.7695313e-01
   8.7699219e-01
   8.7703125e-01
   8.7707031e-01
   8.7710938e-01
   8.7714844e-01
   8.7718750e-01
   8.7722656e-01
   8.7726563e-01
   8.7730469e-01
   8.7734375e-01
   8.7738281e-01
   8.7742188e-01
   8.7746094e-01
   8.7750000e-01
   8.7753906e-01
   8.7757813e-01
   8.7761719e-01
   8.7765625e-01
   8.7769531e-01
   8.7773438e-01
   8.7777344e-01
   8.7781250e-01
   8.7785156e-01
   8.7789063e-01
   8.7792969e-01
   8.7796875e-01
   8.7800781e-01
   8.7804688e-01
   8.7808594e-01
   8.7812500e-01
   8.7816406e-01
   8.7820313e-01
   8.7824219e-01
   8.7828125e-01
   8.7832031e-01
   8.7835938e-01
   8.7839844e-01
   8.7843750e-01
   8.7847656e-01
   8.7851563e-01
   8.7855469e-01
   8.7859375e-01
   8.7863281e-01
   8.7867188e-01
   8.7871094e-01
   8.7875000e-01
   8.7878906e-01
   8.7882813e-01
   8.7886719e-01
   8.7890625e-01
   8.7894531e-01
   8.7898438e-01
   8.7902344e-01
   8.7906250e-01
   8.7910156e-01
   8.7914063e-01
   8.7917969e-01
   8.7921875e-01
   8.7925781e-01
   8.7929688e-01
   8.7933594e-01
   8.7937500e-01
   8.7941406e-01
   8.7945313e-01
   8.7949219e-01
   8.7953125e-01
   8.7957031e-01
   8.7960938e-01
   8.7964844e-01
   8.7968750e-01
   8.7972656e-01
   8.7976563e-01
   8.7980469e-01
   8.7984375e-01
   8.7988281e-01
   8.7992188e-01
   8.7996094e-01
   8.8000000e-01
   8.8003906e-01
   8.8007813e-01
   8.8011719e-01
   8.8015625e-01
   8.8019531e-01
   8.8023438e-01
   8.8027344e-01
   8.8031250e-01
   8.8035156e-01
   8.8039063e-01
   8.8042969e-01
   8.8046875e-01
   8.8050781e-01
   8.8054688e-01
   8.8058594e-01
   8.8062500e-01
   8.8066406e-01
   8.8070313e-01
   8.8074219e-01
   8.8078125e-01
   8.8082031e-01
   8.8085938e-01
   8.8089844e-01
   8.8093750e-01
   8.8097656e-01
   8.8101563e-01
   8.8105469e-01
   8.8109375e-01
   8.8113281e-01
   8.8117188e-01
   8.8121094e-01
   8.8125000e-01
   8.8128906e-01
   8.8132813e-01
   8.8136719e-01
   8.8140625e-01
   8.8144531e-01
   8.8148438e-01
   8.8152344e-01
   8.8156250e-01
   8.8160156e-01
   8.8164063e-01
   8.8167969e-01
   8.8171875e-01
   8.8175781e-01
   8.8179688e-01
   8.8183594e-01
   8.8187500e-01
   8.8191406e-01
   8.8195313e-01
   8.8199219e-01
   8.8203125e-01
   8.8207031e-01
   8.8210938e-01
   8.8214844e-01
   8.8218750e-01
   8.8222656e-01
   8.8226563e-01
   8.8230469e-01
   8.8234375e-01
   8.8238281e-01
   8.8242188e-01
   8.8246094e-01
   8.8250000e-01
   8.8253906e-01
   8.8257813e-01
   8.8261719e-01
   8.8265625e-01
   8.8269531e-01
   8.8273438e-01
   8.8277344e-01
   8.8281250e-01
   8.8285156e-01
   8.8289063e-01
   8.8292969e-01
   8.8296875e-01
   8.8300781e-01
   8.8304688e-01
   8.8308594e-01
   8.8312500e-01
   8.8316406e-01
   8.8320313e-01
   8.8324219e-01
   8.8328125e-01
   8.8332031e-01
   8.8335938e-01
   8.8339844e-01
   8.8343750e-01
   8.8347656e-01
   8.8351563e-01
   8.8355469e-01
   8.8359375e-01
   8.8363281e-01
   8.8367188e-01
   8.8371094e-01
   8.8375000e-01
   8.8378906e-01
   8.8382813e-01
   8.8386719e-01
   8.8390625e-01
   8.8394531e-01
   8.8398438e-01
   8.8402344e-01
   8.8406250e-01
   8.8410156e-01
   8.8414063e-01
   8.8417969e-01
   8.8421875e-01
   8.8425781e-01
   8.8429688e-01
   8.8433594e-01
   8.8437500e-01
   8.8441406e-01
   8.8445313e-01
   8.8449219e-01
   8.8453125e-01
   8.8457031e-01
   8.8460938e-01
   8.8464844e-01
   8.8468750e-01
   8.8472656e-01
   8.8476563e-01
   8.8480469e-01
   8.8484375e-01
   8.8488281e-01
   8.8492188e-01
   8.8496094e-01
   8.8500000e-01
   8.8503906e-01
   8.8507813e-01
   8.8511719e-01
   8.8515625e-01
   8.8519531e-01
   8.8523438e-01
   8.8527344e-01
   8.8531250e-01
   8.8535156e-01
   8.8539063e-01
   8.8542969e-01
   8.8546875e-01
   8.8550781e-01
   8.8554688e-01
   8.8558594e-01
   8.8562500e-01
   8.8566406e-01
   8.8570313e-01
   8.8574219e-01
   8.8578125e-01
   8.8582031e-01
   8.8585938e-01
   8.8589844e-01
   8.8593750e-01
   8.8597656e-01
   8.8601563e-01
   8.8605469e-01
   8.8609375e-01
   8.8613281e-01
   8.8617188e-01
   8.8621094e-01
   8.8625000e-01
   8.8628906e-01
   8.8632813e-01
   8.8636719e-01
   8.8640625e-01
   8.8644531e-01
   8.8648438e-01
   8.8652344e-01
   8.8656250e-01
   8.8660156e-01
   8.8664063e-01
   8.8667969e-01
   8.8671875e-01
   8.8675781e-01
   8.8679688e-01
   8.8683594e-01
   8.8687500e-01
   8.8691406e-01
   8.8695313e-01
   8.8699219e-01
   8.8703125e-01
   8.8707031e-01
   8.8710938e-01
   8.8714844e-01
   8.8718750e-01
   8.8722656e-01
   8.8726563e-01
   8.8730469e-01
   8.8734375e-01
   8.8738281e-01
   8.8742188e-01
   8.8746094e-01
   8.8750000e-01
   8.8753906e-01
   8.8757813e-01
   8.8761719e-01
   8.8765625e-01
   8.8769531e-01
   8.8773438e-01
   8.8777344e-01
   8.8781250e-01
   8.8785156e-01
   8.8789063e-01
   8.8792969e-01
   8.8796875e-01
   8.8800781e-01
   8.8804688e-01
   8.8808594e-01
   8.8812500e-01
   8.8816406e-01
   8.8820313e-01
   8.8824219e-01
   8.8828125e-01
   8.8832031e-01
   8.8835938e-01
   8.8839844e-01
   8.8843750e-01
   8.8847656e-01
   8.8851563e-01
   8.8855469e-01
   8.8859375e-01
   8.8863281e-01
   8.8867188e-01
   8.8871094e-01
   8.8875000e-01
   8.8878906e-01
   8.8882813e-01
   8.8886719e-01
   8.8890625e-01
   8.8894531e-01
   8.8898438e-01
   8.8902344e-01
   8.8906250e-01
   8.8910156e-01
   8.8914063e-01
   8.8917969e-01
   8.8921875e-01
   8.8925781e-01
   8.8929688e-01
   8.8933594e-01
   8.8937500e-01
   8.8941406e-01
   8.8945313e-01
   8.8949219e-01
   8.8953125e-01
   8.8957031e-01
   8.8960938e-01
   8.8964844e-01
   8.8968750e-01
   8.8972656e-01
   8.8976563e-01
   8.8980469e-01
   8.8984375e-01
   8.8988281e-01
   8.8992188e-01
   8.8996094e-01
   8.9000000e-01
   8.9003906e-01
   8.9007813e-01
   8.9011719e-01
   8.9015625e-01
   8.9019531e-01
   8.9023438e-01
   8.9027344e-01
   8.9031250e-01
   8.9035156e-01
   8.9039063e-01
   8.9042969e-01
   8.9046875e-01
   8.9050781e-01
   8.9054688e-01
   8.9058594e-01
   8.9062500e-01
   8.9066406e-01
   8.9070313e-01
   8.9074219e-01
   8.9078125e-01
   8.9082031e-01
   8.9085938e-01
   8.9089844e-01
   8.9093750e-01
   8.9097656e-01
   8.9101563e-01
   8.9105469e-01
   8.9109375e-01
   8.9113281e-01
   8.9117188e-01
   8.9121094e-01
   8.9125000e-01
   8.9128906e-01
   8.9132813e-01
   8.9136719e-01
   8.9140625e-01
   8.9144531e-01
   8.9148438e-01
   8.9152344e-01
   8.9156250e-01
   8.9160156e-01
   8.9164063e-01
   8.9167969e-01
   8.9171875e-01
   8.9175781e-01
   8.9179688e-01
   8.9183594e-01
   8.9187500e-01
   8.9191406e-01
   8.9195313e-01
   8.9199219e-01
   8.9203125e-01
   8.9207031e-01
   8.9210938e-01
   8.9214844e-01
   8.9218750e-01
   8.9222656e-01
   8.9226563e-01
   8.9230469e-01
   8.9234375e-01
   8.9238281e-01
   8.9242188e-01
   8.9246094e-01
   8.9250000e-01
   8.9253906e-01
   8.9257813e-01
   8.9261719e-01
   8.9265625e-01
   8.9269531e-01
   8.9273438e-01
   8.9277344e-01
   8.9281250e-01
   8.9285156e-01
   8.9289063e-01
   8.9292969e-01
   8.9296875e-01
   8.9300781e-01
   8.9304688e-01
   8.9308594e-01
   8.9312500e-01
   8.9316406e-01
   8.9320313e-01
   8.9324219e-01
   8.9328125e-01
   8.9332031e-01
   8.9335938e-01
   8.9339844e-01
   8.9343750e-01
   8.9347656e-01
   8.9351563e-01
   8.9355469e-01
   8.9359375e-01
   8.9363281e-01
   8.9367188e-01
   8.9371094e-01
   8.9375000e-01
   8.9378906e-01
   8.9382813e-01
   8.9386719e-01
   8.9390625e-01
   8.9394531e-01
   8.9398438e-01
   8.9402344e-01
   8.9406250e-01
   8.9410156e-01
   8.9414063e-01
   8.9417969e-01
   8.9421875e-01
   8.9425781e-01
   8.9429688e-01
   8.9433594e-01
   8.9437500e-01
   8.9441406e-01
   8.9445313e-01
   8.9449219e-01
   8.9453125e-01
   8.9457031e-01
   8.9460938e-01
   8.9464844e-01
   8.9468750e-01
   8.9472656e-01
   8.9476563e-01
   8.9480469e-01
   8.9484375e-01
   8.9488281e-01
   8.9492188e-01
   8.9496094e-01
   8.9500000e-01
   8.9503906e-01
   8.9507813e-01
   8.9511719e-01
   8.9515625e-01
   8.9519531e-01
   8.9523438e-01
   8.9527344e-01
   8.9531250e-01
   8.9535156e-01
   8.9539063e-01
   8.9542969e-01
   8.9546875e-01
   8.9550781e-01
   8.9554688e-01
   8.9558594e-01
   8.9562500e-01
   8.9566406e-01
   8.9570313e-01
   8.9574219e-01
   8.9578125e-01
   8.9582031e-01
   8.9585938e-01
   8.9589844e-01
   8.9593750e-01
   8.9597656e-01
   8.9601563e-01
   8.9605469e-01
   8.9609375e-01
   8.9613281e-01
   8.9617188e-01
   8.9621094e-01
   8.9625000e-01
   8.9628906e-01
   8.9632813e-01
   8.9636719e-01
   8.9640625e-01
   8.9644531e-01
   8.9648438e-01
   8.9652344e-01
   8.9656250e-01
   8.9660156e-01
   8.9664063e-01
   8.9667969e-01
   8.9671875e-01
   8.9675781e-01
   8.9679688e-01
   8.9683594e-01
   8.9687500e-01
   8.9691406e-01
   8.9695313e-01
   8.9699219e-01
   8.9703125e-01
   8.9707031e-01
   8.9710938e-01
   8.9714844e-01
   8.9718750e-01
   8.9722656e-01
   8.9726563e-01
   8.9730469e-01
   8.9734375e-01
   8.9738281e-01
   8.9742188e-01
   8.9746094e-01
   8.9750000e-01
   8.9753906e-01
   8.9757813e-01
   8.9761719e-01
   8.9765625e-01
   8.9769531e-01
   8.9773438e-01
   8.9777344e-01
   8.9781250e-01
   8.9785156e-01
   8.9789063e-01
   8.9792969e-01
   8.9796875e-01
   8.9800781e-01
   8.9804688e-01
   8.9808594e-01
   8.9812500e-01
   8.9816406e-01
   8.9820313e-01
   8.9824219e-01
   8.9828125e-01
   8.9832031e-01
   8.9835938e-01
   8.9839844e-01
   8.9843750e-01
   8.9847656e-01
   8.9851563e-01
   8.9855469e-01
   8.9859375e-01
   8.9863281e-01
   8.9867188e-01
   8.9871094e-01
   8.9875000e-01
   8.9878906e-01
   8.9882813e-01
   8.9886719e-01
   8.9890625e-01
   8.9894531e-01
   8.9898438e-01
   8.9902344e-01
   8.9906250e-01
   8.9910156e-01
   8.9914063e-01
   8.9917969e-01
   8.9921875e-01
   8.9925781e-01
   8.9929688e-01
   8.9933594e-01
   8.9937500e-01
   8.9941406e-01
   8.9945313e-01
   8.9949219e-01
   8.9953125e-01
   8.9957031e-01
   8.9960938e-01
   8.9964844e-01
   8.9968750e-01
   8.9972656e-01
   8.9976563e-01
   8.9980469e-01
   8.9984375e-01
   8.9988281e-01
   8.9992188e-01
   8.9996094e-01
   9.0000000e-01
   9.0003906e-01
   9.0007813e-01
   9.0011719e-01
   9.0015625e-01
   9.0019531e-01
   9.0023438e-01
   9.0027344e-01
   9.0031250e-01
   9.0035156e-01
   9.0039063e-01
   9.0042969e-01
   9.0046875e-01
   9.0050781e-01
   9.0054687e-01
   9.0058594e-01
   9.0062500e-01
   9.0066406e-01
   9.0070313e-01
   9.0074219e-01
   9.0078125e-01
   9.0082031e-01
   9.0085938e-01
   9.0089844e-01
   9.0093750e-01
   9.0097656e-01
   9.0101562e-01
   9.0105469e-01
   9.0109375e-01
   9.0113281e-01
   9.0117188e-01
   9.0121094e-01
   9.0125000e-01
   9.0128906e-01
   9.0132813e-01
   9.0136719e-01
   9.0140625e-01
   9.0144531e-01
   9.0148438e-01
   9.0152344e-01
   9.0156250e-01
   9.0160156e-01
   9.0164062e-01
   9.0167969e-01
   9.0171875e-01
   9.0175781e-01
   9.0179688e-01
   9.0183594e-01
   9.0187500e-01
   9.0191406e-01
   9.0195313e-01
   9.0199219e-01
   9.0203125e-01
   9.0207031e-01
   9.0210937e-01
   9.0214844e-01
   9.0218750e-01
   9.0222656e-01
   9.0226563e-01
   9.0230469e-01
   9.0234375e-01
   9.0238281e-01
   9.0242188e-01
   9.0246094e-01
   9.0250000e-01
   9.0253906e-01
   9.0257813e-01
   9.0261719e-01
   9.0265625e-01
   9.0269531e-01
   9.0273437e-01
   9.0277344e-01
   9.0281250e-01
   9.0285156e-01
   9.0289063e-01
   9.0292969e-01
   9.0296875e-01
   9.0300781e-01
   9.0304688e-01
   9.0308594e-01
   9.0312500e-01
   9.0316406e-01
   9.0320313e-01
   9.0324219e-01
   9.0328125e-01
   9.0332031e-01
   9.0335938e-01
   9.0339844e-01
   9.0343750e-01
   9.0347656e-01
   9.0351563e-01
   9.0355469e-01
   9.0359375e-01
   9.0363281e-01
   9.0367188e-01
   9.0371094e-01
   9.0375000e-01
   9.0378906e-01
   9.0382812e-01
   9.0386719e-01
   9.0390625e-01
   9.0394531e-01
   9.0398438e-01
   9.0402344e-01
   9.0406250e-01
   9.0410156e-01
   9.0414063e-01
   9.0417969e-01
   9.0421875e-01
   9.0425781e-01
   9.0429688e-01
   9.0433594e-01
   9.0437500e-01
   9.0441406e-01
   9.0445312e-01
   9.0449219e-01
   9.0453125e-01
   9.0457031e-01
   9.0460938e-01
   9.0464844e-01
   9.0468750e-01
   9.0472656e-01
   9.0476563e-01
   9.0480469e-01
   9.0484375e-01
   9.0488281e-01
   9.0492187e-01
   9.0496094e-01
   9.0500000e-01
   9.0503906e-01
   9.0507813e-01
   9.0511719e-01
   9.0515625e-01
   9.0519531e-01
   9.0523438e-01
   9.0527344e-01
   9.0531250e-01
   9.0535156e-01
   9.0539063e-01
   9.0542969e-01
   9.0546875e-01
   9.0550781e-01
   9.0554687e-01
   9.0558594e-01
   9.0562500e-01
   9.0566406e-01
   9.0570313e-01
   9.0574219e-01
   9.0578125e-01
   9.0582031e-01
   9.0585938e-01
   9.0589844e-01
   9.0593750e-01
   9.0597656e-01
   9.0601562e-01
   9.0605469e-01
   9.0609375e-01
   9.0613281e-01
   9.0617188e-01
   9.0621094e-01
   9.0625000e-01
   9.0628906e-01
   9.0632813e-01
   9.0636719e-01
   9.0640625e-01
   9.0644531e-01
   9.0648438e-01
   9.0652344e-01
   9.0656250e-01
   9.0660156e-01
   9.0664062e-01
   9.0667969e-01
   9.0671875e-01
   9.0675781e-01
   9.0679688e-01
   9.0683594e-01
   9.0687500e-01
   9.0691406e-01
   9.0695313e-01
   9.0699219e-01
   9.0703125e-01
   9.0707031e-01
   9.0710938e-01
   9.0714844e-01
   9.0718750e-01
   9.0722656e-01
   9.0726563e-01
   9.0730469e-01
   9.0734375e-01
   9.0738281e-01
   9.0742188e-01
   9.0746094e-01
   9.0750000e-01
   9.0753906e-01
   9.0757813e-01
   9.0761719e-01
   9.0765625e-01
   9.0769531e-01
   9.0773437e-01
   9.0777344e-01
   9.0781250e-01
   9.0785156e-01
   9.0789063e-01
   9.0792969e-01
   9.0796875e-01
   9.0800781e-01
   9.0804688e-01
   9.0808594e-01
   9.0812500e-01
   9.0816406e-01
   9.0820313e-01
   9.0824219e-01
   9.0828125e-01
   9.0832031e-01
   9.0835937e-01
   9.0839844e-01
   9.0843750e-01
   9.0847656e-01
   9.0851563e-01
   9.0855469e-01
   9.0859375e-01
   9.0863281e-01
   9.0867188e-01
   9.0871094e-01
   9.0875000e-01
   9.0878906e-01
   9.0882812e-01
   9.0886719e-01
   9.0890625e-01
   9.0894531e-01
   9.0898438e-01
   9.0902344e-01
   9.0906250e-01
   9.0910156e-01
   9.0914063e-01
   9.0917969e-01
   9.0921875e-01
   9.0925781e-01
   9.0929688e-01
   9.0933594e-01
   9.0937500e-01
   9.0941406e-01
   9.0945312e-01
   9.0949219e-01
   9.0953125e-01
   9.0957031e-01
   9.0960938e-01
   9.0964844e-01
   9.0968750e-01
   9.0972656e-01
   9.0976563e-01
   9.0980469e-01
   9.0984375e-01
   9.0988281e-01
   9.0992187e-01
   9.0996094e-01
   9.1000000e-01
   9.1003906e-01
   9.1007813e-01
   9.1011719e-01
   9.1015625e-01
   9.1019531e-01
   9.1023438e-01
   9.1027344e-01
   9.1031250e-01
   9.1035156e-01
   9.1039063e-01
   9.1042969e-01
   9.1046875e-01
   9.1050781e-01
   9.1054687e-01
   9.1058594e-01
   9.1062500e-01
   9.1066406e-01
   9.1070313e-01
   9.1074219e-01
   9.1078125e-01
   9.1082031e-01
   9.1085938e-01
   9.1089844e-01
   9.1093750e-01
   9.1097656e-01
   9.1101563e-01
   9.1105469e-01
   9.1109375e-01
   9.1113281e-01
   9.1117188e-01
   9.1121094e-01
   9.1125000e-01
   9.1128906e-01
   9.1132813e-01
   9.1136719e-01
   9.1140625e-01
   9.1144531e-01
   9.1148438e-01
   9.1152344e-01
   9.1156250e-01
   9.1160156e-01
   9.1164062e-01
   9.1167969e-01
   9.1171875e-01
   9.1175781e-01
   9.1179688e-01
   9.1183594e-01
   9.1187500e-01
   9.1191406e-01
   9.1195313e-01
   9.1199219e-01
   9.1203125e-01
   9.1207031e-01
   9.1210938e-01
   9.1214844e-01
   9.1218750e-01
   9.1222656e-01
   9.1226562e-01
   9.1230469e-01
   9.1234375e-01
   9.1238281e-01
   9.1242188e-01
   9.1246094e-01
   9.1250000e-01
   9.1253906e-01
   9.1257813e-01
   9.1261719e-01
   9.1265625e-01
   9.1269531e-01
   9.1273437e-01
   9.1277344e-01
   9.1281250e-01
   9.1285156e-01
   9.1289063e-01
   9.1292969e-01
   9.1296875e-01
   9.1300781e-01
   9.1304688e-01
   9.1308594e-01
   9.1312500e-01
   9.1316406e-01
   9.1320313e-01
   9.1324219e-01
   9.1328125e-01
   9.1332031e-01
   9.1335937e-01
   9.1339844e-01
   9.1343750e-01
   9.1347656e-01
   9.1351563e-01
   9.1355469e-01
   9.1359375e-01
   9.1363281e-01
   9.1367188e-01
   9.1371094e-01
   9.1375000e-01
   9.1378906e-01
   9.1382812e-01
   9.1386719e-01
   9.1390625e-01
   9.1394531e-01
   9.1398438e-01
   9.1402344e-01
   9.1406250e-01
   9.1410156e-01
   9.1414063e-01
   9.1417969e-01
   9.1421875e-01
   9.1425781e-01
   9.1429688e-01
   9.1433594e-01
   9.1437500e-01
   9.1441406e-01
   9.1445312e-01
   9.1449219e-01
   9.1453125e-01
   9.1457031e-01
   9.1460938e-01
   9.1464844e-01
   9.1468750e-01
   9.1472656e-01
   9.1476563e-01
   9.1480469e-01
   9.1484375e-01
   9.1488281e-01
   9.1492188e-01
   9.1496094e-01
   9.1500000e-01
   9.1503906e-01
   9.1507813e-01
   9.1511719e-01
   9.1515625e-01
   9.1519531e-01
   9.1523438e-01
   9.1527344e-01
   9.1531250e-01
   9.1535156e-01
   9.1539063e-01
   9.1542969e-01
   9.1546875e-01
   9.1550781e-01
   9.1554687e-01
   9.1558594e-01
   9.1562500e-01
   9.1566406e-01
   9.1570313e-01
   9.1574219e-01
   9.1578125e-01
   9.1582031e-01
   9.1585938e-01
   9.1589844e-01
   9.1593750e-01
   9.1597656e-01
   9.1601563e-01
   9.1605469e-01
   9.1609375e-01
   9.1613281e-01
   9.1617187e-01
   9.1621094e-01
   9.1625000e-01
   9.1628906e-01
   9.1632813e-01
   9.1636719e-01
   9.1640625e-01
   9.1644531e-01
   9.1648438e-01
   9.1652344e-01
   9.1656250e-01
   9.1660156e-01
   9.1664062e-01
   9.1667969e-01
   9.1671875e-01
   9.1675781e-01
   9.1679688e-01
   9.1683594e-01
   9.1687500e-01
   9.1691406e-01
   9.1695313e-01
   9.1699219e-01
   9.1703125e-01
   9.1707031e-01
   9.1710938e-01
   9.1714844e-01
   9.1718750e-01
   9.1722656e-01
   9.1726562e-01
   9.1730469e-01
   9.1734375e-01
   9.1738281e-01
   9.1742188e-01
   9.1746094e-01
   9.1750000e-01
   9.1753906e-01
   9.1757813e-01
   9.1761719e-01
   9.1765625e-01
   9.1769531e-01
   9.1773437e-01
   9.1777344e-01
   9.1781250e-01
   9.1785156e-01
   9.1789063e-01
   9.1792969e-01
   9.1796875e-01
   9.1800781e-01
   9.1804688e-01
   9.1808594e-01
   9.1812500e-01
   9.1816406e-01
   9.1820313e-01
   9.1824219e-01
   9.1828125e-01
   9.1832031e-01
   9.1835937e-01
   9.1839844e-01
   9.1843750e-01
   9.1847656e-01
   9.1851563e-01
   9.1855469e-01
   9.1859375e-01
   9.1863281e-01
   9.1867188e-01
   9.1871094e-01
   9.1875000e-01
   9.1878906e-01
   9.1882813e-01
   9.1886719e-01
   9.1890625e-01
   9.1894531e-01
   9.1898438e-01
   9.1902344e-01
   9.1906250e-01
[truncated: 8,304,008 more chars]
